# Supplementary material for: A functional proteomics platform to reveal the sequence determinants of lysine methyltransferase substrate selectivity
Source: Sci Adv. 2018 Nov 28;4(11):eaav2623. doi: 10.1126/sciadv.aav2623 (PMC6261651; doi:10.1126/sciadv.aav2623)
Supplement: http://advances.sciencemag.org/cgi/content/full/4/11/eaav2623/DC1 [file aav2623_Table_S2.xlsx]

## Sheet: Sheet1
Supplementary Table 2: LoB scores for the human proteome based off SMYD2 K-OPL selectivity profile.
UNIPROT	SEQUENCE	LoB Score	aa position	Olsen et al. thirty-five
O15055	RKLKSKR	1	798
P62945	RRLKRKR	1	14
Q9UPT8	RRLKRKR	1	104
Q9NQV5	KKLKGKR	0.981166	91
Q16568	KKLKSKR	0.981166	65
Q6UXK5	KRFKRKN	0.97756	657
O95153	RRLKRKN	0.97756	163
Q96HR3	KKLKQKN	0.885995	150
Q9H816	RRLKRPR	0.859748	345
O43283	RKLKHPN	0.859748	212
Q12852	RKLKHPN	0.859748	169
Q9NS56	KRMKSKR	0.797235	625
Q86V48	KKMKSKN	0.797235	316
P14652	RRMKHKR	0.797235	197
O43364	RRMKHKR	0.797235	197
O95231	RRMKHKR	0.797235	145
P19113	FRLKGPN	0.772791	414
Q14746	KRLKQAR	0.724704	668
Q8NGC0	RRMKGAN	0.724704	53
Q7L5A3	RRLKGAR	0.724704	311
P0C7V8	KRFKGHR	0.718694	464
Q9UKV3	WRRKHPR	0.692647	5
Q8NDF8	KKRKHKR	0.692647	560
Q9BZQ2	RRRKGKR	0.692647	373
O75311	FRRKRKN	0.692647	353
Q8WVM0	KRRKSKN	0.692647	330
Q96LB4	KKRKGKR	0.692647	29
O43679	KRRKRKN	0.692647	259
A8MTJ6	FRRKRKR	0.692647	237
Q9BRU9	KKRKRKR	0.692647	227
P30414	RRRKHKR	0.692647	225
Q12951	FRRKRKR	0.692647	215
P04085	KKRKRKR	0.692647	204
Q1ED39	RKRKSPR	0.692647	203
Q99459	KKRKRKR	0.692647	203
P56715	KRRKQKR	0.692647	2006
Q6ZQN5	FRRKRKR	0.692647	194
O60315	KRRKQAN	0.692647	16
P37275	KRRKQAN	0.692647	11
Q92794	RKRKHHN	0.692647	1027
P49796	RKRKSKN	0.692647	1023
Q969V6	LKLKRAR	0.679824	62
Q5TEU4	LKRKQKN	0.679824	54
Q9C0C9	LKRKHKR	0.679824	526
Q9Y426	LKLKSPR	0.679824	505
Q8N6C8	LRLKSKR	0.679824	370
P15391	LRRKRKR	0.679824	322
Q96NU7	LRLKQPR	0.679824	315
Q8WVC0	LRMKRKN	0.679824	287
Q9NYP3	LRRKRAR	0.679824	24
Q9Y3D3	LRRKRAR	0.679824	113
Q9BXM0	LKFKGPR	0.679824	1017
Q9ULT8	RKLKSKL	0.665999	823
Q86VD1	RKLKSKL	0.665999	822
Q14118	KKRKGKL	0.665999	780
O75676	KRRKQKL	0.665999	732
Q8TEC5	LRRKSAL	0.665999	706
B4DYI2	KKRKRHL	0.665999	63
P0DKV0	RKRKRHL	0.665999	63
Q5QGS0	RKRKSKL	0.665999	629
Q5TGY3	RRRKQKL	0.665999	591
P19801	FRFKRKL	0.665999	570
Q96CP6	RRRKRPL	0.665999	556
O15209	FKMKHHL	0.665999	525
Q14684	LKRKRKL	0.665999	524
P03915	LKMKSPL	0.665999	514
Q9H8E8	RRLKRKL	0.665999	492
O00358	RRRKRPL	0.665999	46
O00139	LRRKGKL	0.665999	446
Q96C00	FKLKHHL	0.665999	423
O43298	FKMKHHL	0.665999	412
Q96P65	KKLKRHL	0.665999	411
P22674	LRRKQPL	0.665999	40
Q96EB1	FKLKRKL	0.665999	374
Q8N184	FRLKSHL	0.665999	349
Q502W6	RKLKGKL	0.665999	324
O75167	FKRKGKL	0.665999	31
Q9BPW5	RRFKQAL	0.665999	235
Q9BSJ5	KRLKSHL	0.665999	22
Q6T310	RRFKQAL	0.665999	228
Q9P2D8	LKLKSPL	0.665999	2273
Q6ZVZ8	KRLKSAL	0.665999	21
Q9UHL9	FKLKRPL	0.665999	201
Q03933	LKRKRPL	0.665999	197
Q8TB36	KRLKSKL	0.665999	193
O60840	KRMKQKL	0.665999	1562
Q8TBB0	KKLKHKL	0.665999	152
P29375	KKRKRKL	0.665999	1507
A6NFA1	WRLKRHL	0.665999	122
P28069	LRRKSKL	0.665999	114
Q9UKV3	KRLKGAL	0.665999	103
Q8IWV8	RKLKRQN	0.657984	864
Q99814	LKLKRQL	0.657984	709
Q9BXL5	KKRKQQR	0.657984	64
Q8N393	FRLKGQL	0.657984	605
Q8NFP4	WRFKGQL	0.657984	578
Q8WXG1	KRRKQQL	0.657984	48
P84996	LRRKQQR	0.657984	295
Q9UET6	LKRKGQL	0.657984	283
Q8TAU0	RRFKQQR	0.657984	168
Q14693	RRRKSQL	0.657984	161
P52952	RRFKQQR	0.657984	158
A6NCS4	RRFKQQR	0.657984	152
Q96L73	RKRKRQR	0.657984	1472
O14830	FRLKQQL	0.657984	138
Q68DA7	RKLKRQL	0.657984	1274
A6NKU9	LKMKAKR	0.646764	87
Q99417	KKLKAKL	0.646764	87
Q8N393	FRLKAQL	0.646764	688
Q12872	RKRKAAL	0.646764	686
Q13823	KKRKAQR	0.646764	660
Q9HCS5	RRRKAHN	0.646764	460
Q9BWU0	RKRKAKN	0.646764	454
Q92771	KRLKAKN	0.646764	453
A8MPP1	KRLKAKN	0.646764	436
Q96FC9	KRLKAKN	0.646764	434
P12081	LKLKAQL	0.646764	42
O60504	KKRKAAR	0.646764	383
A6NKU9	LKMKAKR	0.646764	379
Q9NQ55	LRLKAQR	0.646764	322
Q8IXS2	RKLKAQR	0.646764	308
A6NKU9	LKMKAKR	0.646764	306
Q17R89	KKLKAAL	0.646764	303
Q68EM7	KKLKAAL	0.646764	300
Q8WWY3	LRRKAAR	0.646764	290
Q5TCZ1	KRRKAHL	0.646764	245
A6NKU9	LKMKAKR	0.646764	233
Q9ULG1	KKLKAKL	0.646764	219
Q5XKL5	KRFKAHR	0.646764	218
O75971	LRLKAAL	0.646764	19
A6NKU9	LKMKAKR	0.646764	160
Q8IZT6	RRLKAHN	0.646764	1552
Q9P0X4	KRRKAQR	0.646764	1463
Q6ZVL6	LRLKAKR	0.646764	1411
Q8WUJ3	LKLKAQN	0.646764	1143
Q9BRT6	KRLKAKR	0.646764	106
Q16656	KKRKRPH	0.641154	92
Q9H7Z3	KKRKHQH	0.641154	91
O95996	LRLKAAH	0.641154	916
Q8NF91	KRLKQQH	0.641154	7046
Q9NXF1	KKRKRQH	0.641154	6
Q8NFZ0	RRFKRKH	0.641154	5
Q3KR37	RRRKRPH	0.641154	565
Q9BYP7	KKLKGKH	0.641154	439
Q15527	KKFKSHH	0.641154	240
Q5TH69	KKRKQQH	0.641154	2033
Q8TDM6	FRRKHKH	0.641154	1692
Q15906	RRRKGPH	0.641154	159
Q9UPT8	KRRKSKH	0.641154	123
Q7Z429	FRRKHPW	0.619515	223
Q8N5P1	KKMKRKW	0.619515	145
O43699	FRLKSKW	0.619515	124
Q96BK5	RRRKQKW	0.619515	10
A6NLX3	LKRKRAS	0.612302	96
Q00872	KWFKGKW	0.612302	96
Q14324	KWFKGKW	0.612302	90
Q9BW30	KRFKGKS	0.612302	88
P59282	KRFKGKS	0.612302	83
O75182	LRLKQPS	0.612302	837
Q8IZD2	RWLKQAL	0.612302	821
Q9UNH6	LWLKGKL	0.612302	81
Q8NCY6	LKRKRKS	0.612302	7
O75592	LKRKQKS	0.612302	76
Q14847	LRLKQQS	0.612302	75
Q9NUJ1	KKLKGKS	0.612302	72
Q5XXA6	LKLKQQS	0.612302	696
Q14BN4	RWRKAAS	0.612302	621
Q8NC74	RKRKRAS	0.612302	617
Q8IX18	RKLKQQS	0.612302	601
Q9UPT9	RKRKAKS	0.612302	57
Q9UEE9	KKRKAQS	0.612302	54
Q9ULL0	WRRKGAS	0.612302	540
P62841	LRRKQHS	0.612302	52
Q6P158	FRMKQAS	0.612302	528
Q9Y233	KWLKRKN	0.612302	48
Q96MU8	KKLKGQS	0.612302	459
Q7LBE3	LWRKSKL	0.612302	458
Q92613	WKLKRKS	0.612302	437
Q9UIS9	RRRKRPS	0.612302	407
P78368	KRRKRKS	0.612302	407
P13497	FWRKAPL	0.612302	389
Q6IBW4	LRRKGPS	0.612302	382
Q63HN8	RKLKAAS	0.612302	3799
Q96M86	LKRKQKS	0.612302	3489
Q9Y2R2	LKLKRQS	0.612302	32
O76003	LRLKAKS	0.612302	29
Q7LBC6	RRRKSAS	0.612302	288
P55040	FKLKSKS	0.612302	286
Q9UI08	KRRKAAS	0.612302	280
Q8WWP7	KWLKSPR	0.612302	269
Q9H799	FRFKGQS	0.612302	2662
Q8N0W7	RKRKRKS	0.612302	236
Q70EK9	RKRKAKS	0.612302	230
P42345	LWLKSPS	0.612302	2306
Q12951	RKRKRKS	0.612302	217
Q8TA86	KKRKHKS	0.612302	208
Q8N6S4	RKLKQQS	0.612302	201
Q96B33	RRRKGPS	0.612302	194
Q14896	KWFKGKW	0.612302	193
Q9NVX0	KWRKQQN	0.612302	192
Q9P2N4	KRLKGAS	0.612302	1746
Q8TDJ6	RWRKAAL	0.612302	1706
Q9Y485	RWRKAAL	0.612302	1679
Q9UL40	LKLKQQS	0.612302	165
Q8IZP0	KWLKAKH	0.612302	157
P59551	FWLKHKL	0.612302	134
Q12767	LWRKSPL	0.612302	1261
P59543	LKRKAKS	0.612302	124
Q9H5I5	WRFKGAS	0.612302	1200
Q86UK5	RRRKHQS	0.612302	1187
Q02880	LKRKSPS	0.612302	1179
P11388	LKRKSPS	0.612302	1161
Q15572	RYRKRPR	0.599279	95
Q8NI08	LYRKSAS	0.599279	823
Q6PJF5	KYRKRAL	0.599279	801
Q8WYB5	KYMKSKN	0.599279	759
Q86US8	WYLKAQH	0.599279	757
Q86YR7	KYLKGPS	0.599279	753
P0C7P3	WYMKAKN	0.599279	677
Q9BXJ9	FYFKAAR	0.599279	556
Q6N069	FYFKAAR	0.599279	556
Q9P2G4	LYRKRQS	0.599279	526
Q3KR37	RYRKQPW	0.599279	506
Q96CP6	RYRKQPW	0.599279	501
Q9NVE5	FYRKSQL	0.599279	481
Q8IYS0	KYRKQPW	0.599279	460
P42898	FYLKSKS	0.599279	409
Q5TYW1	FYRKAHL	0.599279	396
O43749	RYLKGAL	0.599279	298
Q68CP4	WYFKHAS	0.599279	296
Q8IUC6	LYLKHKL	0.599279	27
Q6ZP82	KYLKQQW	0.599279	239
P08F94	LYLKSPL	0.599279	2107
Q8TCT7	RYMKHKR	0.599279	204
A7E2Y1	KYRKAQH	0.599279	1905
Q96DU9	KYLKAAL	0.599279	17
Q5W064	KYLKSPL	0.599279	177
P04196	RYRKQAN	0.599279	156
Q8NEZ4	RYRKRKN	0.599279	1350
Q9UHN6	LYLKAKS	0.599279	1133
Q6UXM1	FYLKAHS	0.599279	1070
Q92629	LYFKSAR	0.599279	104
Q6P0N0	LKRKQQM	0.586255	971
A6NHQ2	RRRKGAM	0.586255	93
Q5MAI5	FRRKRKM	0.586255	73
P08697	LYLKHQM	0.586255	342
Q02153	LRLKGQM	0.586255	307
Q86U70	KRRKRKM	0.586255	298
Q9H582	KKRKRKM	0.586255	292
Q8WYA6	KRLKAKM	0.586255	250
Q9H5V7	RRRKHKM	0.586255	160
Q13813	RRLKAQM	0.586255	1537
O60669	FYRKRPM	0.586255	142
P31644	LRFKGPM	0.586255	112
Q8TF40	LYFKSKM	0.586255	1117
P47869	LKFKGPM	0.586255	105
P14867	LKFKGPM	0.586255	105
Q8IYT8	RYHKAAL	0.570827	994
P37275	FKHKHHL	0.570827	944
A6NGH8	KYHKAQS	0.570827	88
O60336	RKHKQHH	0.570827	81
Q8TF01	RKHKSKS	0.570827	799
O95760	RKHKRHL	0.570827	77
Q13523	FYHKQHL	0.570827	760
Q13523	KKHKHKH	0.570827	70
Q5XG87	LYHKQHN	0.570827	708
P41182	FRHKSQL	0.570827	670
Q9ULD5	FRHKQQL	0.570827	586
P10072	FRHKRAH	0.570827	572
A8MVM7	KRHKRQS	0.570827	548
P98169	LRHKRKH	0.570827	475
P98168	LRHKRKH	0.570827	471
Q9NYV4	KRHKSKH	0.570827	46
P0CJ78	LRHKAAH	0.570827	460
Q93034	RYHKAHL	0.570827	455
Q8N143	FRHKSQL	0.570827	452
A6NFA1	KWHKRQS	0.570827	429
Q15916	FKHKSAL	0.570827	394
O43829	FKHKSHL	0.570827	373
Q9UKD1	LKHKSQH	0.570827	336
Q6UB99	LKHKAKN	0.570827	330
P03372	LKHKRQR	0.570827	268
Q4G0P3	RKHKGAL	0.570827	2289
O15018	FKHKAHS	0.570827	182
Q8TDM6	RKHKHKR	0.570827	1694
Q14146	KYHKAKH	0.570827	1513
Q15652	KKHKAAL	0.570827	1486
Q8N7E2	RRHKRAR	0.570827	139
Q16787	FYHKGAL	0.570827	1261
Q6P1X5	KKHKHKH	0.570827	1162
Q9Y6X0	RKHKHKH	0.570827	1153
P02760	LYHKSKW	0.570827	111
O60315	FKHKHHL	0.570827	1039
P22732	FGRKGAL	0.56642	99
Q9Y6X6	RGHKSAL	0.56642	969
Q5T0N1	WGLKGHL	0.56642	969
Q6IQ23	RGLKRQS	0.56642	957
Q96NJ5	LGLKQAL	0.56642	94
Q9Y5B0	RGHKRKL	0.56642	919
Q9GZM5	KGFKGQL	0.56642	86
Q659C4	FGRKRHS	0.56642	859
Q96MT3	KGHKGKN	0.56642	824
Q9UHV2	KGLKRKR	0.56642	7
Q13045	LGRKSPR	0.56642	791
Q6GYQ0	KGHKSQR	0.56642	75
Q8N7X4	RGHKSKL	0.56642	6
Q9Y6M7	RGHKHHH	0.56642	65
Q8IX12	KGLKSQL	0.56642	659
P49711	RGRKRKM	0.56642	599
Q14587	FGLKSQL	0.56642	596
Q14807	KGRKRKL	0.56642	557
Q14929	FGFKSAL	0.56642	554
Q8IWY4	RGRKSPS	0.56642	539
Q8WUJ3	LGFKAAH	0.56642	535
Q9H5L6	KGLKGPL	0.56642	532
A6NLX3	LGLKRKS	0.56642	52
Q9P275	LGLKSQN	0.56642	499
Q7Z5J8	LGFKRAM	0.56642	490
Q9Y250	LGLKAQL	0.56642	416
Q96N77	FGRKHHL	0.56642	412
Q14587	FGLKSQL	0.56642	400
Q96QC0	KGRKRKS	0.56642	395
O75916	KGLKHPH	0.56642	381
P50607	LGFKGPR	0.56642	380
Q13201	KGLKSKS	0.56642	379
Q7Z407	KGRKQPM	0.56642	3511
Q68DK7	KGHKRKS	0.56642	330
Q9UK10	FGLKSAL	0.56642	328
O75386	LGFKGPR	0.56642	316
Q96FV0	WGRKGAR	0.56642	293
Q2VPA4	FGMKGPS	0.56642	265
Q05469	LGFKGKS	0.56642	263
Q5T686	RGRKQAS	0.56642	24
O75356	FGLKAAR	0.56642	248
Q9HCE0	FGRKSPL	0.56642	2475
O14771	FGLKGQS	0.56642	245
Q68CK6	LGLKAKM	0.56642	241
Q08AH3	LGLKAKM	0.56642	241
Q5BKX5	KGHKAHW	0.56642	232
P51786	FGRKSQL	0.56642	230
P15918	RGLKRKS	0.56642	222
Q8N0V5	KGFKGKN	0.56642	211
O94921	KGLKHAN	0.56642	189
Q8N9X3	RGRKQAR	0.56642	17
Q8WWI1	LGRKAQS	0.56642	179
Q9Y6H3	FGLKQHH	0.56642	175
Q3KNV8	RGLKRKW	0.56642	170
Q9UGU0	RGRKGQR	0.56642	1665
Q9Y4B5	KGRKAKR	0.56642	161
Q96Q40	KGLKHAN	0.56642	157
Q96GR2	LGLKQAH	0.56642	155
Q9Y2I7	KGRKRPS	0.56642	1519
Q6DJT9	LGFKRHL	0.56642	137
Q9NRL2	RGRKSAN	0.56642	1362
Q7Z5Q5	KGHKRKH	0.56642	135
Q9UJV8	LGLKGHR	0.56642	132
Q0VDD8	FGFKSAN	0.56642	1282
Q9Y4B4	RGHKRKL	0.56642	1255
Q8NEZ5	RGHKRAR	0.56642	121
P02458	RGLKGHR	0.56642	1130
Q9Y566	RGRKGPL	0.56642	1107
Q96NY9	LGRKRPL	0.56642	10
P14672	LGRKRAM	0.56642	109
Q66K41	KGHKHAR	0.56642	100
Q96J65	KILKSPM	0.566219	894
Q99707	KILKAAL	0.566219	817
Q13393	RILKAHR	0.566219	807
P78316	LIHKHKR	0.566219	795
P05186	RILKGQL	0.566219	74
Q7L590	KILKAKS	0.566219	736
Q9BYH8	RILKGKS	0.566219	707
Q92797	LIFKRPS	0.566219	705
Q6ZSZ5	LILKSAM	0.566219	685
Q9H582	KIHKRPH	0.566219	679
Q5SVQ8	KIFKGKS	0.566219	678
Q13342	RILKSQN	0.566219	676
Q6PD62	RILKQPS	0.566219	593
P46781	KIRKAAR	0.566219	55
Q8TD17	FIRKHHL	0.566219	551
Q9BY15	WILKRKL	0.566219	531
Q9UPS8	KIHKAAS	0.566219	52
O94952	LIMKHKR	0.566219	510
O60508	KIFKGHM	0.566219	503
Q12797	FILKAQN	0.566219	499
Q8WWL7	LILKRKH	0.566219	492
Q8NEK5	FIRKSHL	0.566219	489
Q9BXX3	KIHKAAS	0.566219	44
A7E2S9	KIHKAAS	0.566219	44
Q52M93	FIRKAHL	0.566219	422
P04070	RIRKRAN	0.566219	41
Q96RR1	RILKGHR	0.566219	403
P53794	LIRKSAS	0.566219	400
Q9H930	RILKSQN	0.566219	389
Q8NAP8	RIFKAHR	0.566219	36
O15169	RIRKQHR	0.566219	350
Q6J9G0	KIMKRPS	0.566219	346
Q15418	LILKAKL	0.566219	276
Q8NBP7	FIRKSQL	0.566219	273
Q15349	LILKAKL	0.566219	273
Q9H560	KILKSHL	0.566219	261
Q8WXX0	RILKQPR	0.566219	2331
P54792	LIRKHKR	0.566219	218
O14640	LIRKHKR	0.566219	218
Q15391	KIFKSHL	0.566219	215
Q8IYD9	LILKAKR	0.566219	206
Q99933	LIFKGKS	0.566219	193
Q8WZ42	LIRKSKR	0.566219	1883
P49792	FIRKGQW	0.566219	1782
Q96M60	FILKAHN	0.566219	177
Q2M2H8	KILKAPL	0.566219	1655
Q2M3C7	KILKGQS	0.566219	1584
Q9Y6X0	KILKAKR	0.566219	1435
P51523	LILKHHL	0.566219	138
Q8N4C7	RILKSQH	0.566219	134
Q13395	LILKQAL	0.566219	1269
P20742	WIMKQQN	0.566219	1246
Q13277	RIRKSQH	0.566219	117
Q86X53	RIRKHKS	0.566219	116
Q9H5L6	KILKQPL	0.566219	109
Q5VZ19	LFHKRKL	0.550591	97
Q9UPR6	RFRKRQR	0.550591	913
O14924	RFLKSPL	0.550591	824
P58294	FFRKRKH	0.550591	72
Q6EMB2	RFLKRAS	0.550591	720
Q8WWZ4	LFLKRKW	0.550591	614
Q8TB22	KFLKRHM	0.550591	540
Q8NEG7	RFFKSPH	0.550591	490
Q96LM1	FFFKAQS	0.550591	48
Q9BVI0	FFRKAKL	0.550591	465
Q4G163	LFMKSKR	0.550591	452
Q02880	KFFKAAS	0.550591	421
Q8WYA6	LFMKSPR	0.550591	388
O95049	RFLKGKS	0.550591	388
Q9Y4F3	KFFKGHR	0.550591	383
O00219	WFHKHHL	0.550591	374
Q92819	WFHKHHL	0.550591	371
O15090	WFLKGHM	0.550591	361
Q9NPA2	FFFKGPW	0.550591	335
Q9HCZ1	FFRKSAL	0.550591	333
P11182	FFLKAAS	0.550591	313
O15230	FFLKQQS	0.550591	2983
Q9P2Y4	WFLKGHM	0.550591	290
Q9UJ37	RFLKSKL	0.550591	289
P49916	LFRKHHW	0.550591	26
Q92618	WFLKAHM	0.550591	264
Q92953	KFFKGPL	0.550591	263
Q14721	KFFKGPL	0.550591	259
Q3ZCU0	LFRKHPH	0.550591	246
Q504Y3	KFRKRKR	0.550591	236
O15067	WFFKGQL	0.550591	236
Q5JST6	KFHKSQH	0.550591	22
Q8N6V9	RFLKAKL	0.550591	198
P11055	KFRKAQH	0.550591	1899
Q7Z2W9	RFRKRKN	0.550591	176
Q15040	KFLKHHL	0.550591	174
Q8NGT0	FFLKGHS	0.550591	15
Q14643	LFLKSHS	0.550591	1574
Q14571	LFMKSHS	0.550591	1565
Q96Q89	RFFKQQN	0.550591	1496
O43665	LFLKHKR	0.550591	146
A6NCL1	KFRKGKR	0.550591	145
Q16584	LFLKSPL	0.550591	10
Q9NRL2	RFLKAPL	0.550591	1097
Q01970	LRKKHQR	0.545983	980
Q9UPQ0	RRKKSPR	0.545983	980
Q8NB14	LYKKQHS	0.545983	948
Q96NW7	KFKKSQS	0.545983	946
Q8WXX0	FGKKGKL	0.545983	93
Q9ULD4	LFKKAKN	0.545983	933
Q08174	KGKKSKS	0.545983	915
Q8N9Q2	LKKKRKR	0.545983	90
Q86UL8	LKKKSHW	0.545983	8
Q9H7Z3	KKKKRKH	0.545983	89
P20585	RRKKRPL	0.545983	88
Q9HC56	KRKKRKS	0.545983	873
Q6ZU35	KKKKRHS	0.545983	870
Q9H2U1	LGKKRKM	0.545983	853
Q02742	KFKKRPR	0.545983	84
O75335	LKKKHQL	0.545983	812
P02144	LKKKGHH	0.545983	80
Q86XH1	LGKKRAL	0.545983	802
P46087	KRKKSQS	0.545983	800
O14713	KGKKRHS	0.545983	7
Q96MC4	WRKKHKL	0.545983	79
Q9Y4G2	KRKKSAH	0.545983	77
Q7LFX5	RFKKGKR	0.545983	76
Q5JVG2	FIKKSQL	0.545983	760
Q8N7J2	LFKKRKS	0.545983	73
Q8IYB3	KIKKAAS	0.545983	735
Q6PIU2	FGKKSAW	0.545983	72
Q9UKJ3	KRKKRKR	0.545983	713
Q6NWY9	KGKKHHH	0.545983	704
B7Z6K7	FKKKSHL	0.545983	700
Q86UG4	KRKKAKS	0.545983	69
Q12968	KRKKSQS	0.545983	689
Q9HCM1	LWKKQPS	0.545983	682
Q9Y2K3	KRKKGAS	0.545983	652
A7E2Y1	KRKKAAS	0.545983	647
A4D1E1	RFKKHKL	0.545983	636
Q969R5	FGKKRKR	0.545983	629
Q6ZN66	LFKKHKL	0.545983	628
O94973	KKKKGPS	0.545983	619
Q3L8U1	LGKKQKR	0.545983	604
P43121	LYKKGKL	0.545983	585
Q86V48	KGKKAAN	0.545983	583
Q9UIK4	FIKKRQS	0.545983	56
Q12965	KIKKQAN	0.545983	567
O00160	KIKKQAN	0.545983	565
Q99835	RIKKSKM	0.545983	565
P48506	LIKKRAS	0.545983	564
O76094	KKKKGKL	0.545983	559
Q8TF01	KRKKRHS	0.545983	556
O15355	KKKKAKR	0.545983	542
Q9BY64	KGKKGKR	0.545983	525
O75310	KGKKGKR	0.545983	525
P36537	KGKKGKR	0.545983	524
Q6ZMY3	RRKKRPM	0.545983	523
O60551	KKKKQKR	0.545983	51
Q9UFE4	FIKKAHS	0.545983	517
O15198	KKKKGAM	0.545983	49
Q9BTF0	KYKKSHS	0.545983	497
Q15910	RKKKRKH	0.545983	493
Q92889	KKKKRKL	0.545983	489
Q13523	KKKKHKH	0.545983	47
Q99717	KKKKGAM	0.545983	46
Q9GZU0	KKKKSAL	0.545983	46
Q17RS7	KGKKQKR	0.545983	467
P0C221	LRKKHAR	0.545983	465
Q86VH5	RKKKRQS	0.545983	465
Q15797	KKKKGAM	0.545983	45
Q8WY36	KKKKSKM	0.545983	456
Q6V0I7	RGKKAKN	0.545983	4533
Q5JVG2	FIKKSQL	0.545983	452
Q13574	KKKKRAS	0.545983	451
P10243	LRKKRKM	0.545983	450
Q15388	RRKKQKL	0.545983	44
P30414	KGKKQKH	0.545983	444
O60524	KKKKQKN	0.545983	444
Q9P0K7	LGKKGAS	0.545983	42
Q9NQB0	KKKKRKR	0.545983	428
Q9HCS4	KKKKRKR	0.545983	424
Q9Y6X0	KRKKRQS	0.545983	420
Q9P2J5	LKKKQAL	0.545983	409
Q14684	KKKKHHL	0.545983	406
Q8NA29	KKKKQQL	0.545983	38
Q14498	KRKKSKS	0.545983	37
Q86UC2	RRKKQQW	0.545983	379
Q9UJU2	KKKKRKR	0.545983	377
P14151	KGKKSKR	0.545983	363
Q6P2S7	FKKKHPS	0.545983	361
Q15772	RGKKSKS	0.545983	357
Q9H4B4	RKKKSKN	0.545983	357
Q9Y426	LFKKQPS	0.545983	354
A8MT65	LYKKSHM	0.545983	340
Q5T5D7	FIKKSHL	0.545983	339
O75683	RRKKAAR	0.545983	333
Q8WWZ7	LFKKSKH	0.545983	323
Q8TDI0	LGKKSKR	0.545983	322
Q7Z699	KIKKSKR	0.545983	322
Q13625	WKKKAAL	0.545983	316
Q14CW9	KKKKSHL	0.545983	312
Q3B726	KKKKRKH	0.545983	312
Q12816	KGKKAAS	0.545983	304
Q07343	KKKKQQL	0.545983	301
P61812	RRKKRAL	0.545983	301
Q5T2D2	FWKKRHM	0.545983	291
P14222	KKKKHKM	0.545983	285
P54198	FKKKQKN	0.545983	284
O43824	LRKKRHL	0.545983	281
P09471	KIKKSPL	0.545983	281
P63096	KIKKSPL	0.545983	280
Q9HB58	KGKKRKR	0.545983	279
P55042	LGKKAKR	0.545983	277
P11488	KIKKAHL	0.545983	276
Q2M218	FIKKSQL	0.545983	275
P78362	LKKKQKR	0.545983	275
P78362	LKKKQKR	0.545983	275
Q96SB4	LKKKQKR	0.545983	274
P42081	KKKKRPR	0.545983	274
A2A3L6	KKKKRKW	0.545983	26
Q9BZF9	LWKKGPS	0.545983	268
O60870	KKKKSAL	0.545983	258
Q96P47	LRKKQQL	0.545983	255
P08240	KGKKAPR	0.545983	243
Q5BKY9	KKKKAAS	0.545983	238
Q92538	KWKKQKR	0.545983	229
Q3KNV8	RFKKAPL	0.545983	228
Q6P387	LGKKSKN	0.545983	228
Q7Z4V5	KKKKAPS	0.545983	227
O15020	FGKKAAN	0.545983	2237
Q6UXX9	KKKKRKL	0.545983	221
Q5JTH9	RWKKGHS	0.545983	20
O60383	FGKKHKW	0.545983	208
Q9BZ23	LRKKRPL	0.545983	207
Q8TA86	KKKKRKH	0.545983	206
Q9HCU9	KRKKAPL	0.545983	204
P98077	WKKKAPN	0.545983	200
Q8TD26	KKKKGKR	0.545983	198
A6NJ46	WRKKSAL	0.545983	197
Q9BU76	KKKKRKH	0.545983	194
P49703	KRKKAAR	0.545983	192
Q9Y2K3	KYKKQQH	0.545983	1910
Q49MG5	LKKKSHM	0.545983	185
O75534	LKKKQAR	0.545983	182
Q8IVL1	KKKKRKN	0.545983	1827
Q9H2F5	WIKKRKN	0.545983	181
Q13813	LRKKHKR	0.545983	1805
Q96LP2	KRKKSQR	0.545983	17
P60008	LGKKQAS	0.545983	178
Q96BZ8	LGKKRQH	0.545983	167
Q5H9L2	LRKKQKM	0.545983	162
P35713	RRKKQAR	0.545983	160
O43747	LRKKAAL	0.545983	156
Q969E4	LRKKQKM	0.545983	156
Q6IPX3	LRKKQKM	0.545983	156
P51531	KGKKRPN	0.545983	1556
P16109	LKKKHAL	0.545983	154
Q86VI3	KGKKQPS	0.545983	1531
Q8IWZ3	FGKKRAN	0.545983	1531
I1YAP6	WKKKQKN	0.545983	151
Q8TDM6	FIKKSQL	0.545983	1507
P29084	LFKKRAL	0.545983	14
Q9BTP7	LGKKRAL	0.545983	149
P39880	RKKKAAN	0.545983	1480
P0C671	LRKKAHH	0.545983	147
Q8NER5	RKKKRPN	0.545983	147
Q13439	WKKKAQS	0.545983	1448
Q9BV44	KKKKAKR	0.545983	143
Q8N573	LKKKSQS	0.545983	13
Q9HBM6	LIKKGPN	0.545983	135
Q9BQ70	KKKKQKN	0.545983	131
Q6Y7W6	KKKKQKM	0.545983	1266
O60231	KRKKRKH	0.545983	124
Q9H9J4	KKKKRHS	0.545983	1241
Q27J81	RRKKRPS	0.545983	1224
Q86YI8	KKKKRKR	0.545983	121
Q2VIQ3	KKKKRAL	0.545983	1213
O95239	KKKKRAL	0.545983	1211
P02724	LIKKSPS	0.545983	120
Q9BQG0	KRKKRKS	0.545983	1183
Q8IXX5	RKKKSKR	0.545983	117
Q1AE95	RKKKSKR	0.545983	117
O95926	RKKKRKN	0.545983	116
Q6P1X5	KKKKHKH	0.545983	1160
Q9NVP1	KKKKRKM	0.545983	114
Q96QE3	FKKKRKR	0.545983	113
Q9P203	LYKKSAL	0.545983	1129
Q9P2M7	LRKKAQR	0.545983	1124
Q13402	LKKKSKL	0.545983	1119
Q9BY07	KRKKGAH	0.545983	1089
Q9P2E2	KRKKSKS	0.545983	1019
Q0P6D6	LRKKQQL	0.545983	100
Q5T848	GIMKQQR	0.535965	977
Q9UKN7	GKKKRAM	0.535965	96
Q4KWH8	GRKKSKM	0.535965	931
Q86XL3	GRFKSQL	0.535965	883
P42336	GGLKGAL	0.535965	867
O60518	GILKAKL	0.535965	806
O00410	GILKAKL	0.535965	798
P46100	GKRKRKS	0.535965	780
Q9UHB7	GKRKHKN	0.535965	767
Q14966	GKKKAQN	0.535965	753
A0AUZ9	GRKKRHL	0.535965	710
Q9UJW9	GGLKRKH	0.535965	6
Q99558	GGLKSPW	0.535965	662
Q9NZ56	GKKKSKS	0.535965	65
Q6U841	GGRKSHR	0.535965	60
P60002	GRRKSKR	0.535965	5
Q14746	GFLKSAL	0.535965	584
Q2TBE0	GRRKRQM	0.535965	575
Q8WXI9	GGHKGPS	0.535965	564
Q9H300	GFRKAPR	0.535965	55
P62861	GKKKGPN	0.535965	53
Q9C0H6	GRLKSHS	0.535965	53
Q8NA03	GRLKRPS	0.535965	533
Q86UR5	GGKKRQM	0.535965	525
Q8TEJ3	GWFKGAS	0.535965	503
Q96GP6	GRKKAPH	0.535965	488
Q8N9T8	GKKKRKS	0.535965	477
Q92902	GKLKRQL	0.535965	475
P51956	GFLKGPL	0.535965	443
P17010	GFLKRHM	0.535965	441
P08048	GFLKRHM	0.535965	437
O75879	GYLKQQN	0.535965	435
Q7L2J0	GFKKQQR	0.535965	408
Q13183	GKLKAPL	0.535965	402
Q9Y462	GFLKRHM	0.535965	399
Q86UQ4	GGLKRKL	0.535965	3981
Q96SD1	GKLKRAR	0.535965	376
Q5UE93	GIKKRAW	0.535965	374
Q9NZB8	GRKKRQH	0.535965	363
Q5VSY0	GGRKGKR	0.535965	355
Q14686	GWKKAPL	0.535965	346
Q5U5Z8	GYFKAQR	0.535965	32
Q8IYA6	GKLKSQN	0.535965	30
O75592	GIKKAAL	0.535965	309
Q9UJK0	GIKKRQR	0.535965	308
Q92481	GRRKAAN	0.535965	301
Q9NU02	GGFKAAS	0.535965	297
Q92754	GRRKAAH	0.535965	295
Q6VUC0	GRRKAAN	0.535965	289
Q8WYP3	GGLKRPS	0.535965	289
Q7Z6R9	GRRKAAN	0.535965	282
P05549	GRRKAAN	0.535965	282
P10827	GKRKRKN	0.535965	27
Q9BW71	GRRKSAR	0.535965	268
Q8NEJ9	GRRKRAN	0.535965	260
Q14004	GRRKSAS	0.535965	259
Q7LFL8	GKKKRKR	0.535965	259
Q9UPA5	GIKKRHS	0.535965	2555
Q8WXX5	GGKKSAL	0.535965	252
P34947	GKRKGKS	0.535965	24
Q13002	GILKQAL	0.535965	240
Q9H9L3	GIRKQHM	0.535965	234
Q96DX7	GGLKAAM	0.535965	231
O43147	GIRKRHS	0.535965	227
Q6NUI1	GKRKGKN	0.535965	211
Q8TAT2	GKRKAAL	0.535965	210
P10074	GKLKQAL	0.535965	194
P11233	GKKKRKS	0.535965	191
O14686	GRKKSKL	0.535965	1761
Q96B01	GKRKAAS	0.535965	171
Q8TAL5	GKKKRKN	0.535965	155
O75367	GGKKGAR	0.535965	153
Q3L8U1	GRFKRQL	0.535965	1520
Q96JP2	GWHKGQL	0.535965	1498
Q86UK0	GGMKRKL	0.535965	1484
Q9NP80	GWLKQKN	0.535965	146
Q7Z410	GRHKGPL	0.535965	141
Q7Z460	GGFKHKN	0.535965	137
Q99598	GFRKRKH	0.535965	12
Q86X10	GILKQPS	0.535965	1297
Q8NDH2	GGRKQAL	0.535965	1272
Q9Y5U2	GGFKRPL	0.535965	123
P01024	GRLKGPL	0.535965	1203
Q8TD35	GGRKGPR	0.535965	11
P56199	GFFKRPL	0.535965	1170
Q9HB55	GFLKSAL	0.535965	115
Q96CV9	GKLKGKS	0.535965	115
Q96HH4	GKKKGQM	0.535965	114
Q9BZC7	GGMKRKL	0.535965	1128
Q8WWG9	GYMKSKR	0.535965	110
Q8TF65	GKKKAKS	0.535965	10
Q6MZT1	GRKKRPS	0.535965	10
Q8TEK3	GRRKRAS	0.535965	1090
P42684	GGKKAAL	0.535965	1024
P26006	GFFKRAR	0.535965	1020
O60841	KKKKGQK	0.529152	99
Q8IUX7	KGKKGKK	0.529152	96
Q8N9E0	RKKKRKK	0.529152	96
Q2TBE0	KKKKSKK	0.529152	96
Q9UMS6	GKKKGKK	0.529152	954
O75151	KKKKSAK	0.529152	953
Q9UNS1	LYKKRQK	0.529152	946
Q15147	LKKKHAK	0.529152	945
Q9UNX4	KKRKRKK	0.529152	931
Q09666	GKLKGPK	0.529152	930
Q9NP66	KGRKRKK	0.529152	92
Q63HN8	KKKKRKK	0.529152	92
Q6P2E9	LKRKSKK	0.529152	924
Q9NSI6	RRRKRKK	0.529152	912
O60524	KGKKGKK	0.529152	911
Q93088	GGKKAKK	0.529152	8
Q6ZQX7	KKKKRKK	0.529152	89
O14617	GKKKSKK	0.529152	890
Q9NS56	KKKKHKK	0.529152	888
Q9HC56	KKRKSPK	0.529152	875
Q9HC56	KKKKRKK	0.529152	870
Q9NX63	KRLKQAK	0.529152	86
Q9P275	GKRKRKK	0.529152	845
Q9H814	WKRKRQK	0.529152	83
P78364	FRLKRKK	0.529152	838
P10599	FFKKGQK	0.529152	82
Q8IWR0	LWLKSQK	0.529152	822
Q96MT3	KKKKGHK	0.529152	821
Q6ZW05	KKKKRAK	0.529152	821
P53420	LGLKGPK	0.529152	806
Q09666	GKLKGPK	0.529152	802
Q8N5U6	GGKKRKK	0.529152	793
P05187	RILKGQK	0.529152	78
Q9H8L6	KGKKQQK	0.529152	783
O00159	GRRKAAK	0.529152	776
A0JNW5	GRLKRKK	0.529152	764
Q12872	KKKKHKK	0.529152	760
P10696	RILKGQK	0.529152	75
P09923	RILKGQK	0.529152	75
Q9UPX0	RKLKRKK	0.529152	757
P39060	GGLKGQK	0.529152	754
Q8IU80	GYRKGKK	0.529152	752
P56645	GKHKRKK	0.529152	740
P13942	RGLKGHK	0.529152	732
Q9ULK0	GIRKAKK	0.529152	731
Q9UKJ3	KKRKRKK	0.529152	715
Q07092	RGLKGQK	0.529152	681
Q96GQ7	GKKKRKK	0.529152	680
Q9UKJ3	KKKKHKK	0.529152	680
Q99835	KRRKRKK	0.529152	677
Q86UG4	GFRKRKK	0.529152	66
O14939	RILKAHK	0.529152	667
O43548	LFKKQQK	0.529152	665
Q9NPI1	KRKKRKK	0.529152	65
Q9C0G6	KYHKQHK	0.529152	655
Q6NUN7	KGKKHKK	0.529152	635
Q5BJE1	LRKKGKK	0.529152	632
Q9P0W2	KGKKRKK	0.529152	61
P30419	KKKKQKK	0.529152	60
O95453	GRKKAKK	0.529152	607
Q8IXF0	KRRKRQK	0.529152	605
Q13797	RWKKGQK	0.529152	604
Q14978	FWLKSAK	0.529152	59
Q7Z570	RKKKRKK	0.529152	598
Q5VZP5	WKLKHQK	0.529152	595
O76094	GRKKGKK	0.529152	591
Q6ISB3	LYKKSKK	0.529152	584
Q9H330	GRHKGQK	0.529152	583
Q5FYB0	KKKKQQK	0.529152	582
Q93075	KRLKAQK	0.529152	56
Q6UN15	RRHKHKK	0.529152	564
Q8N841	GKKKRKK	0.529152	55
Q86UE8	FYLKQHK	0.529152	557
O95625	KKMKQPK	0.529152	554
Q9UKI8	FYLKQHK	0.529152	551
Q14185	LRKKSKK	0.529152	54
Q15361	RRKKRKK	0.529152	54
Q9NY93	FKHKGKK	0.529152	536
O75151	GKKKGKK	0.529152	530
Q9C0C9	RKHKRKK	0.529152	528
Q5T5S1	GKLKAAK	0.529152	527
Q9UM07	KKKKQQK	0.529152	522
Q9Y6X6	KRLKHAK	0.529152	49
Q01780	LYRKQKK	0.529152	497
Q6ZU80	WKLKHKK	0.529152	496
Q8IZD2	RRKKGKK	0.529152	491
Q6P5Q4	KKKKGKK	0.529152	481
Q86XH1	KGKKGKK	0.529152	475
Q14690	KRKKSQK	0.529152	46
Q8TEY7	KRKKQHK	0.529152	466
Q92889	RIRKSHK	0.529152	464
Q0VDD5	RRLKQPK	0.529152	45
Q86X52	KKHKGKK	0.529152	459
Q09666	GKLKGPK	0.529152	4577
P08572	FGLKGAK	0.529152	453
Q09666	GKLKGPK	0.529152	4503
Q09666	GKLKGPK	0.529152	4443
O14990	KRKKSQK	0.529152	43
P20849	RGHKGAK	0.529152	432
P24588	RRKKAAK	0.529152	42
P42336	KGRKGAK	0.529152	413
Q9HCP0	FKRKRKK	0.529152	413
Q15695	RGKKSHK	0.529152	411
Q09666	GKLKGPK	0.529152	4113
Q53EU6	GGLKRAK	0.529152	407
Q15696	RGKKSHK	0.529152	406
O95394	KKRKAAK	0.529152	400
Q8NEF9	GRLKSKK	0.529152	39
Q09666	LGLKGAK	0.529152	387
Q8N4B4	RILKSQK	0.529152	387
Q9H116	KKFKRKK	0.529152	387
Q0VF49	KKKKAPK	0.529152	385
Q09666	GKLKGPK	0.529152	3857
P56975	FYFKSKK	0.529152	384
Q9BRD0	RRKKRPK	0.529152	37
Q96DT7	KIFKAHK	0.529152	376
Q09666	GKFKGPK	0.529152	3729
Q76B58	LFLKAQK	0.529152	368
Q8WW27	KKKKGKK	0.529152	364
Q8IVH4	KRRKQQK	0.529152	361
P11230	LRLKRPK	0.529152	361
Q5T4S7	RWHKAKK	0.529152	3614
P52746	LFRKHKK	0.529152	360
Q8TF76	RFKKGQK	0.529152	358
Q09666	GGLKGPK	0.529152	3527
Q96LB4	KRLKQAK	0.529152	34
O95670	RRLKQAK	0.529152	34
O75348	RRLKQAK	0.529152	34
Q8IZD2	KILKSAK	0.529152	344
Q96KQ7	GRRKAKK	0.529152	341
Q8TD57	GIMKQKK	0.529152	3383
Q8TCY5	KKLKAHK	0.529152	32
Q9UGU5	KKKKSKK	0.529152	321
O60902	LRLKAKK	0.529152	321
Q9BU19	RIRKAAK	0.529152	321
Q6ZU82	RKKKQPK	0.529152	31
Q9BQI6	LRRKRKK	0.529152	313
A6NKL6	RKRKAKK	0.529152	30
Q09666	GKLKGPK	0.529152	3075
Q9P2B7	KYLKAAK	0.529152	306
Q8NE86	FFHKGAK	0.529152	305
Q66PJ3	KKKKRKK	0.529152	301
P23634	KKKKGKK	0.529152	300
Q9H6F2	RKKKAKK	0.529152	294
Q09666	GKLKGPK	0.529152	2947
Q9H6S3	GKKKGKK	0.529152	292
O15446	KKRKRQK	0.529152	291
Q9NUL3	FFKKRPK	0.529152	290
A2A2Z9	KRKKRKK	0.529152	284
Q9GZZ0	RRMKQKK	0.529152	283
P49639	RRMKQKK	0.529152	283
Q9UKI9	FGRKRKK	0.529152	281
Q8N0V3	KGRKRAK	0.529152	280
Q9UHG0	LKRKGKK	0.529152	277
Q9UPE1	RKRKQQK	0.529152	276
P57052	KFRKSKK	0.529152	274
Q6ZT07	LKRKSPK	0.529152	274
Q1ED39	KKMKSKK	0.529152	271
P53999	KKLKRKK	0.529152	26
Q09666	GKLKGPK	0.529152	2691
Q63ZY6	KRKKRAK	0.529152	267
Q9UKX5	GGRKGAK	0.529152	260
P05023	KGKKGKK	0.529152	25
Q8NCQ7	LKKKAKK	0.529152	258
P14653	RRMKQKK	0.529152	257
Q09666	GKLKGPK	0.529152	2563
Q92527	GKKKHAK	0.529152	251
P54652	FKRKHKK	0.529152	251
P34931	FKRKHKK	0.529152	250
Q13427	KRKKSKK	0.529152	250
P11142	FKRKHKK	0.529152	248
P0DMV9	FKRKHKK	0.529152	248
P0DMV8	FKRKHKK	0.529152	248
Q86V59	RRKKQKK	0.529152	245
Q13610	KKKKGKK	0.529152	245
Q09666	GKLKGPK	0.529152	2437
Q96C57	KKKKAKK	0.529152	240
Q9BRT7	GKHKRKK	0.529152	23
Q9NP64	KKKKHKK	0.529152	234
Q8NI08	KKKKQAK	0.529152	22
P12081	RGLKQQK	0.529152	22
Q09666	GKLKGPK	0.529152	2296
Q8N9E0	KKKKQHK	0.529152	228
Q5BKY9	KKKKHKK	0.529152	227
Q9BT09	GGKKSKK	0.529152	225
P19338	KGKKAAK	0.529152	220
Q9BUL5	RIKKSKK	0.529152	217
P49755	RFFKAKK	0.529152	213
Q09666	GKLKGPK	0.529152	2101
Q9H2Z4	RRFKQQK	0.529152	209
Q8TAZ6	RGKKAKK	0.529152	207
Q96BD6	RGLKGKK	0.529152	205
Q96A44	RGLKGKK	0.529152	205
P41440	LFLKRPK	0.529152	204
O14967	FRHKHPK	0.529152	198
Q12802	KFLKQQK	0.529152	1986
Q96C57	LKKKAKK	0.529152	196
Q9BU76	KKRKHKK	0.529152	196
Q9BRU9	RRKKRKK	0.529152	195
P46100	KGKKGKK	0.529152	1936
P46100	KKKKGKK	0.529152	1933
Q9NPG3	KKKKSPK	0.529152	186
Q9NXE8	KKKKHKK	0.529152	185
Q8IVL1	GKKKSPK	0.529152	1847
Q9NR48	KILKAKK	0.529152	1831
Q49AM3	LKKKRQK	0.529152	182
P43699	RRFKQQK	0.529152	181
P35240	LKRKQPK	0.529152	17
P57073	RRRKSAK	0.529152	177
Q7Z6E9	KKKKSKK	0.529152	1769
Q8N8A6	GKRKAPK	0.529152	170
Q9UKN7	KGKKGKK	0.529152	16
Q9NTG1	RIFKRKK	0.529152	1698
Q9P2D1	RGRKGKK	0.529152	1694
Q8N7X0	KKKKGKK	0.529152	1663
Q5JQF8	GRFKSHK	0.529152	165
Q3C1V8	RRMKHKK	0.529152	164
A8MT65	KIRKQHK	0.529152	163
Q09666	GKLKGPK	0.529152	1637
Q5XKR4	KWKKRKK	0.529152	161
Q8TC44	RYFKGHK	0.529152	15
P61247	GGKKGAK	0.529152	15
Q9HD40	LRHKRPK	0.529152	158
Q3L8U1	RGRKGKK	0.529152	1583
O15417	GIRKRHK	0.529152	1574
Q09666	GKLKGPK	0.529152	1563
Q709C8	KRKKHKK	0.529152	155
P46940	KGKKSKK	0.529152	1555
Q9HCK8	RGRKGKK	0.529152	1534
P35070	KRRKRKK	0.529152	150
Q13698	LRKKQPK	0.529152	14
Q86YC2	RRKKQQK	0.529152	149
Q13428	KKKKAKK	0.529152	1460
Q9Y3T9	RGLKGKK	0.529152	141
Q9BY11	GFRKAQK	0.529152	141
Q9UNF0	GFRKAQK	0.529152	140
Q5U623	KILKAKK	0.529152	13
Q9UKS6	GFRKAQK	0.529152	138
P17600	KYFKGKK	0.529152	131
Q8WZ42	WYLKGKK	0.529152	13158
Q9H875	RRKKRQK	0.529152	130
Q09666	GKLKGPK	0.529152	1307
Q96RS0	KKKKHQK	0.529152	128
Q56P03	KKKKQHK	0.529152	127
Q9H7E9	LGLKRQK	0.529152	126
Q92794	RFLKGQK	0.529152	126
P62241	GRKKGAK	0.529152	125
Q9BT92	GKLKSAK	0.529152	124
Q9GZV1	KKRKQKK	0.529152	123
Q9BT81	RRKKQAK	0.529152	120
Q6ZQQ6	LKKKHKK	0.529152	1191
Q86X53	RKHKSKK	0.529152	118
Q8TD26	RGRKGKK	0.529152	1185
P53804	LKKKRKK	0.529152	1181
Q09666	GKLKGPK	0.529152	1179
Q5VT06	KGKKGKK	0.529152	1176
Q5TCS8	WKLKQKK	0.529152	1171
P05997	RGRKGQK	0.529152	112
Q8IYT1	KKRKAAK	0.529152	111
Q13683	GFFKRAK	0.529152	1110
Q9NZM3	RGKKRQK	0.529152	1101
Q9BT23	FGRKQHK	0.529152	109
Q7RTY7	GKRKQKK	0.529152	1099
Q9BY07	KKRKRKK	0.529152	1086
Q9UPT8	LKRKRKK	0.529152	106
Q09666	GKLKGPK	0.529152	1051
Q9ULG3	KYKKHPK	0.529152	102
P30414	KKHKAPK	0.529152	1006
P00451	RLFKGKR	0.500301	993
Q9BVC5	GLRKRPL	0.500301	98
A0JNW5	LLFKSAS	0.500301	950
Q96RU2	LLMKGPR	0.500301	934
Q9UHW9	FLLKQHK	0.500301	931
Q9HCH0	GLKKSKL	0.500301	921
Q5TH69	GLRKAAR	0.500301	920
Q16827	GLKKRKL	0.500301	911
P78504	LLHKGHS	0.500301	906
Q9UIF9	RLLKAAL	0.500301	905
Q9NYU2	KLKKGQR	0.500301	888
Q8IYU2	LLKKGAN	0.500301	87
O00555	FLRKQAR	0.500301	861
O43491	WLKKQKS	0.500301	84
Q5XG87	RLHKSPS	0.500301	84
Q01082	RLRKQAL	0.500301	842
Q9UJA3	LLKKGPK	0.500301	830
Q9UQ90	LLLKQHL	0.500301	81
Q8IYH5	KLKKQKL	0.500301	803
Q6TCH7	KLLKSAH	0.500301	7
Q9GZR2	WLLKQKS	0.500301	79
Q9Y4A5	GLHKQHM	0.500301	799
Q6NWY9	GLRKAKK	0.500301	778
Q92786	KLLKRAN	0.500301	75
Q13136	RLHKGAL	0.500301	756
A8K2U0	GLKKRHL	0.500301	73
P35611	FLKKSKK	0.500301	730
Q9H2P0	LLKKRKL	0.500301	729
P35612	FLKKSKK	0.500301	717
Q9Y6Y8	KLKKAAS	0.500301	709
Q8WXD0	LLHKHQR	0.500301	708
Q13557	RLLKHPN	0.500301	69
Q13555	RLLKHPN	0.500301	69
Q9C093	LLKKGKS	0.500301	696
Q9Y2H5	WLFKQAS	0.500301	68
Q9UQM7	RLLKHPN	0.500301	68
Q92888	LLLKSHS	0.500301	688
Q9NVU7	LLKKRKR	0.500301	682
P18054	RLRKHHW	0.500301	67
P16050	KLRKRHL	0.500301	67
Q2NL82	LLFKQKS	0.500301	669
P08603	FLMKGPN	0.500301	666
Q8TDI0	LLKKGKK	0.500301	662
Q92567	LLMKQAW	0.500301	65
Q9H8M5	RLLKHPN	0.500301	654
Q6ZUA9	LLHKSQS	0.500301	64
O15550	GLHKGQS	0.500301	645
Q9NRU3	RLLKHPN	0.500301	639
P62841	RLRKAKK	0.500301	62
P30260	RLLKGHS	0.500301	62
P33151	RLRKQAR	0.500301	626
Q8WVC0	RLLKAKK	0.500301	624
Q9H4L5	LLKKRKW	0.500301	61
Q9P1W3	FLRKAAW	0.500301	61
Q9HCF6	RLLKAQK	0.500301	59
O14607	GLHKSQS	0.500301	594
O75038	KLKKAAS	0.500301	592
Q8NG57	RLRKHQH	0.500301	58
Q8IYF1	RLRKHQH	0.500301	58
Q3SY89	RLRKHQH	0.500301	58
A6NLF2	RLRKHQH	0.500301	58
Q9BZF2	LLKKRKW	0.500301	57
O94927	KLLKQAL	0.500301	579
Q9Y2P4	KLLKHQL	0.500301	574
O43182	LLHKQKS	0.500301	565
Q96PP9	RLLKHKL	0.500301	565
C9JSJ3	WLLKGKL	0.500301	55
P34947	RLFKRQH	0.500301	556
Q3B820	KLKKRPL	0.500301	551
O95271	LLRKGAN	0.500301	547
Q8IYT8	KLRKQHS	0.500301	544
Q9NZM6	RLKKAQK	0.500301	530
Q9UHF0	RLFKSHS	0.500301	52
Q3V5L5	LLRKAKL	0.500301	526
Q6ZMW2	GLRKHHR	0.500301	523
Q96P50	FLRKAPM	0.500301	520
Q9C0J1	FLRKAAK	0.500301	51
Q8N1G1	KLKKRAL	0.500301	513
O75762	LLKKGAL	0.500301	504
Q96Q42	LLRKAAR	0.500301	498
Q13478	KLLKSHR	0.500301	493
P16452	LLLKAPS	0.500301	480
Q6NUI2	LLFKHQK	0.500301	473
Q9H5P4	LLRKQQR	0.500301	46
Q7RTX7	LLKKHKS	0.500301	467
Q9NPH2	FLFKAPL	0.500301	465
P23786	FLKKQKL	0.500301	458
O75665	KLLKQQL	0.500301	455
Q5SW79	KLLKQKS	0.500301	443
Q96SY0	RLRKAAL	0.500301	442
Q86WZ0	RLKKQAK	0.500301	442
Q9BYF1	FLLKQAL	0.500301	441
Q3YBR2	RLRKAAK	0.500301	43
Q15147	LLLKQAL	0.500301	434
Q8N584	KLFKRKN	0.500301	419
Q6ZMW2	RLRKHQR	0.500301	411
Q5VU92	LLLKRQR	0.500301	40
Q01362	RLLKSAS	0.500301	40
Q6UWP7	LLHKQPH	0.500301	404
Q13617	LLKKSAK	0.500301	401
Q96A11	LLRKQKR	0.500301	398
Q96LW9	LLKKHQK	0.500301	396
Q9H2K2	LLRKGAN	0.500301	389
Q9H8W5	GLFKAPR	0.500301	37
O94761	LLRKQAW	0.500301	376
Q92521	KLRKRKS	0.500301	36
O43237	FLMKQQS	0.500301	365
Q8WYP3	RLKKQAS	0.500301	363
P14151	RLKKGKK	0.500301	360
P43681	LLMKRPS	0.500301	359
P16383	LLLKQAM	0.500301	357
P78426	LLKKHKS	0.500301	345
Q9H9A6	GLLKAAR	0.500301	33
Q08AE8	RLKKSAH	0.500301	335
Q8N1W2	KLFKQPS	0.500301	333
Q8IV35	RLLKSKL	0.500301	329
Q96EX3	KLKKHPR	0.500301	327
Q9Y239	KLLKGAS	0.500301	324
P55039	GLLKAKL	0.500301	31
Q8WXE1	LLLKQPL	0.500301	318
Q8IYM0	LLMKQAL	0.500301	311
Q9Y2Z4	GLRKAHS	0.500301	30
P52740	KLRKHQK	0.500301	308
O95613	KLLKHHL	0.500301	3081
Q8N4Q0	LLKKSAS	0.500301	296
P15428	LLLKGAK	0.500301	28
Q9UF47	GLHKGAS	0.500301	28
P17021	FLRKSHL	0.500301	286
Q8IX29	RLRKAQS	0.500301	277
Q96AB6	FLKKHPS	0.500301	277
O14490	LLKKSAW	0.500301	276
Q9C026	KLHKSQL	0.500301	274
Q9UIY3	FLKKHKS	0.500301	272
Q8N8J6	FLKKSQL	0.500301	272
Q8N715	RLKKAQR	0.500301	269
Q6UWH4	GLLKQPL	0.500301	269
P98172	KLRKRHR	0.500301	267
Q96HI0	KLRKAQR	0.500301	262
Q13516	GLLKSPS	0.500301	262
Q9NRC1	KLFKQAL	0.500301	261
Q9BS86	RLFKAKN	0.500301	261
Q86VP1	KLKKAQH	0.500301	261
Q8TDW4	RLFKQAL	0.500301	258
Q9UPQ4	FLMKHKS	0.500301	255
Q9P2N6	LLLKRPW	0.500301	250
Q14781	RLRKGKL	0.500301	24
Q6ZVX7	FLHKAKN	0.500301	249
P43246	RLLKGKK	0.500301	246
P49593	FLRKAKR	0.500301	245
Q9H8E8	GLRKRAS	0.500301	245
Q9Y210	LLRKGAR	0.500301	241
Q9Y2H1	GLKKAHR	0.500301	240
Q15208	GLKKAHR	0.500301	239
Q5JWR5	LLRKRAK	0.500301	2361
O14641	RLLKRHR	0.500301	234
Q7L2R6	LLRKHQL	0.500301	232
Q9BXI9	RLFKRQR	0.500301	231
Q8IVC4	KLRKHQK	0.500301	231
Q86XD8	KLLKAKM	0.500301	228
Q01726	RLHKRQR	0.500301	226
Q9BYK8	LLRKSPR	0.500301	2267
Q9HCK1	RLKKAKR	0.500301	2261
P50591	LLMKSAR	0.500301	224
O15265	KLLKSPK	0.500301	223
Q2Y0W8	LLKKHHH	0.500301	219
Q8N883	FLRKSQL	0.500301	217
Q9NW64	KLLKRAS	0.500301	215
Q96G79	LLMKRQR	0.500301	211
Q7Z5Y6	WLLKRHK	0.500301	209
P34820	WLLKRHK	0.500301	209
Q8N3S3	KLRKAAH	0.500301	208
Q8NFA0	WLLKAQS	0.500301	207
P55197	KLKKSKR	0.500301	203
Q9Y238	LLRKHHL	0.500301	203
Q15772	GLHKAAS	0.500301	2034
P10075	LLLKHQR	0.500301	200
P15924	KLLKGKK	0.500301	1996
Q15700	KLFKGPK	0.500301	198
Q15700	KLFKGPK	0.500301	198
Q9Y5W7	KLLKAAM	0.500301	196
Q9BS31	FLKKSQL	0.500301	190
O75762	LLKKGAK	0.500301	187
Q9HCX4	LLLKGAR	0.500301	186
Q9UJ71	KLLKRQN	0.500301	186
Q3T8J9	KLKKSKR	0.500301	1865
Q13907	LLKKAAS	0.500301	185
Q9NZ52	KLLKSKN	0.500301	183
O75445	GLMKHAS	0.500301	1821
P18621	KLKKQKL	0.500301	177
Q2M1K9	RLFKHKR	0.500301	176
Q9NQG7	LLLKAAR	0.500301	175
P02549	LLKKHKR	0.500301	1754
Q6NT89	RLKKGPR	0.500301	171
Q13507	LLMKGAR	0.500301	170
A4D1E1	LLLKGKN	0.500301	169
Q13813	LLKKHQL	0.500301	1699
Q9Y575	LLRKGAN	0.500301	168
P02549	LLKKHQL	0.500301	1648
Q9C037	KLLKSQR	0.500301	162
Q9UBL3	FLRKQAN	0.500301	161
A4UGR9	LLKKRQS	0.500301	1619
Q9BWX1	RLRKSAK	0.500301	15
Q9NYU1	LLKKAAS	0.500301	158
Q96K83	RLFKHKR	0.500301	156
Q06416	KLLKQKR	0.500301	154
Q01860	KLLKQKR	0.500301	154
O00712	RLMKSPH	0.500301	153
Q1ED39	KLKKHKK	0.500301	150
P10620	RLLKSKL	0.500301	150
Q96DM3	KLLKSHN	0.500301	148
Q96KP6	KLLKGKN	0.500301	142
O15020	LLKKQQM	0.500301	1424
Q01082	LLKKQQM	0.500301	1421
Q96JX3	LLRKSKS	0.500301	139
P21817	FLFKAKK	0.500301	1391
B2CW77	WLHKHPH	0.500301	135
Q12983	FLFKHPK	0.500301	135
Q13535	FLFKSKS	0.500301	135
Q9UL45	KLKKRAL	0.500301	134
P51531	RLKKRKR	0.500301	1345
Q9H7D0	LLKKRAS	0.500301	1344
Q96Q04	GLLKSPR	0.500301	1331
Q5H9F3	GLLKRKK	0.500301	1328
Q86V15	FLLKHQM	0.500301	1314
Q92499	GLMKGKH	0.500301	130
Q5T5Y3	FLLKQQR	0.500301	1293
Q7Z333	GLKKGPR	0.500301	1291
P10586	LLFKRKR	0.500301	1285
Q9C0D5	LLRKGAK	0.500301	1266
O95248	GLFKAQN	0.500301	1222
Q9HCD6	LLKKGAK	0.500301	1221
Q9Y3R5	RLLKQQR	0.500301	1212
Q86WG5	GLFKSQN	0.500301	1210
Q04637	GLRKAAS	0.500301	1206
P51571	LLRKAQR	0.500301	117
Q9Y6X0	RLHKRKH	0.500301	1149
Q96QE2	LLLKRQL	0.500301	110
Q9NYC9	LLFKQHL	0.500301	1108
Q6P2E9	KLLKSKN	0.500301	1090
Q96SE7	LLHKGKS	0.500301	104
Q8WYR1	LLLKAAS	0.500301	104
Q86SQ0	RLLKQAH	0.500301	1043
Q9GZR7	KLKKSKN	0.500301	103
Q8NA70	LLKKAAL	0.500301	100
Q5JRC9	LLKKAAL	0.500301	100
Q5HY64	LLKKAAL	0.500301	100
Q9NYI0	GLKKSHS	0.500301	1008
Q9H583	KKLKSHQ	0.491485	991
Q8TEQ8	GLRKRQQ	0.491485	971
Q6ZNA4	KKRKSQQ	0.491485	96
Q9P275	KKKKRKQ	0.491485	958
P08581	WLKKRKQ	0.491485	957
Q8IYT8	LYMKAAQ	0.491485	890
Q6PK04	KRKKAAQ	0.491485	88
A5D8W1	RYHKRPQ	0.491485	867
Q9P2D1	KRFKAKQ	0.491485	860
Q6DN14	GFKKRKQ	0.491485	83
Q8IWA6	KKKKQQQ	0.491485	82
Q9BZJ0	LWKKQQQ	0.491485	827
A0A096LP49	LRHKQAQ	0.491485	820
Q9BY12	KGRKHQQ	0.491485	815
Q8N5U6	KRKKQKQ	0.491485	796
Q9BXL5	RGRKRQQ	0.491485	77
O14893	KKLKRKQ	0.491485	77
Q5T481	KYLKQQQ	0.491485	773
Q9XRX5	RGMKAKQ	0.491485	76
Q86TY3	KRHKRKQ	0.491485	750
O75592	KKLKRKQ	0.491485	74
Q5T1M5	RKKKSAQ	0.491485	749
Q07890	RRKKQAQ	0.491485	739
Q9H501	KRLKRKQ	0.491485	646
A8MZ36	RRLKHPQ	0.491485	63
Q14203	LIRKQAQ	0.491485	624
Q8WXD9	LRRKAPQ	0.491485	621
Q9BUE0	FLLKGQQ	0.491485	61
O94880	GRRKHKQ	0.491485	609
Q9NT99	KLRKQHQ	0.491485	601
Q9P2K1	KKKKRKQ	0.491485	594
Q9NVP1	FLHKSAQ	0.491485	577
A8MW92	KKKKSKQ	0.491485	577
Q8N393	GILKAHQ	0.491485	553
Q9HBW1	KLRKRHQ	0.491485	552
Q9H0M4	KKFKAPQ	0.491485	548
Q92819	RRKKGQQ	0.491485	542
Q9Y253	LLLKQKQ	0.491485	540
Q8IYE0	LLHKAHQ	0.491485	534
Q9BQL6	KRHKSKQ	0.491485	528
Q86UX7	RKFKAKQ	0.491485	516
O15446	KKRKQQQ	0.491485	503
P35498	RRKKRKQ	0.491485	503
Q9UQD0	RRKKRKQ	0.491485	497
Q8TD90	LYRKRPQ	0.491485	490
Q2M2I8	LFLKQQQ	0.491485	470
Q9NRR5	RRFKAQQ	0.491485	46
Q9BT56	LYLKGAQ	0.491485	46
Q16696	FRFKSPQ	0.491485	463
P98164	FKRKSKQ	0.491485	4586
Q9Y2W3	GILKRPQ	0.491485	452
Q5T5J6	KLLKRAQ	0.491485	440
Q86YE8	GYLKQHQ	0.491485	430
Q9NWF9	KRKKRKQ	0.491485	428
Q5T3I0	GKRKRQQ	0.491485	420
Q13393	LKRKAQQ	0.491485	408
Q86T90	LLLKQQQ	0.491485	398
Q8NBM8	FRRKQPQ	0.491485	386
P00734	LFRKSPQ	0.491485	384
O43699	RRKKAAQ	0.491485	376
P0C7I6	RGHKGHQ	0.491485	375
Q09666	GKLKGPQ	0.491485	371
P24723	LFKKGHQ	0.491485	36
Q75QN2	LFKKAQQ	0.491485	369
Q9UKX2	LKFKQKQ	0.491485	368
O43869	GRFKGPQ	0.491485	359
Q9BXY5	GRRKGKQ	0.491485	356
Q99698	LRLKSKQ	0.491485	3549
Q5T3I0	RRKKRQQ	0.491485	338
A8MUA0	RRKKRQQ	0.491485	330
Q99941	KLLKRQQ	0.491485	327
Q96QS3	GLLKRKQ	0.491485	325
O75190	KRKKQKQ	0.491485	309
O76021	RKKKRQQ	0.491485	305
P52209	KKLKGPQ	0.491485	305
Q658L1	LIKKQQQ	0.491485	302
O94826	GYLKAKQ	0.491485	300
Q8TAL5	GYRKQQQ	0.491485	292
P78337	LRLKSKQ	0.491485	288
Q99697	LRLKAKQ	0.491485	287
P78536	RILKSPQ	0.491485	286
Q9ULX6	KKKKRKQ	0.491485	277
Q9UKR3	KWLKGPQ	0.491485	274
Q92949	LGHKRKQ	0.491485	273
O75364	LRLKAKQ	0.491485	270
Q96JS3	RLFKAKQ	0.491485	269
Q9NWS6	LIRKQPQ	0.491485	25
Q5JTH9	KIRKAAQ	0.491485	254
Q6NUN7	RRRKSKQ	0.491485	250
Q2MKA7	RRRKGQQ	0.491485	243
Q86V24	RLRKGHQ	0.491485	23
Q49A92	KGLKQQQ	0.491485	238
Q9UJU5	KRFKRHQ	0.491485	238
Q6IQ21	KLLKHKQ	0.491485	233
Q8WYB5	KIKKQKQ	0.491485	22
Q8IUG5	LRRKRAQ	0.491485	2260
Q86SU0	RYMKQAQ	0.491485	224
Q9UKJ1	RRRKGQQ	0.491485	224
Q9H2D6	GLRKQHQ	0.491485	2189
A4D174	KKRKRHQ	0.491485	20
K7EJ46	GRLKSHQ	0.491485	20
O75376	LKKKQQQ	0.491485	205
Q8WXT5	KRFKRHQ	0.491485	205
Q6VB84	KRFKRHQ	0.491485	205
Q5VV16	KRFKRHQ	0.491485	205
Q3SYB3	KRFKRHQ	0.491485	205
Q17RP2	GGKKAKQ	0.491485	205
Q9NU39	KRFKRHQ	0.491485	204
Q9H944	KIRKQQQ	0.491485	202
O75069	LLRKAPQ	0.491485	200
Q15911	LILKSHQ	0.491485	1999
Q6UB99	LLLKSPQ	0.491485	1982
Q9Y618	LKKKQQQ	0.491485	196
Q8NHY2	LILKQKQ	0.491485	195
P10826	KIRKAHQ	0.491485	193
O15062	RLHKRKQ	0.491485	192
Q86UP3	LILKSHQ	0.491485	1917
Q9H3H9	KRRKSKQ	0.491485	183
P55008	GLLKAQQ	0.491485	17
Q9HB96	RRLKSPQ	0.491485	179
P30279	LIRKHAQ	0.491485	179
Q9HC10	GWLKGQQ	0.491485	1767
Q86TE4	LLFKAQQ	0.491485	174
P55055	KIRKQQQ	0.491485	172
Q9H816	LIRKHPQ	0.491485	171
Q6ZQR2	RWRKQQQ	0.491485	16
A9Z1Z3	GKKKRKQ	0.491485	1673
P07942	LKRKAAQ	0.491485	1661
A6NMZ7	LGLKGPQ	0.491485	1581
Q9P212	KKLKAHQ	0.491485	1543
Q6ZT98	LKKKRKQ	0.491485	151
Q08881	LIKKSQQ	0.491485	14
Q9UQR1	KKKKRKQ	0.491485	145
Q9H3R5	LIMKSQQ	0.491485	142
Q5JVX7	KRKKSPQ	0.491485	141
A6NJG6	KLKKQQQ	0.491485	135
P27361	KLLKSQQ	0.491485	134
Q5T5Y3	LRRKQQQ	0.491485	1348
Q14185	LLKKQAQ	0.491485	1320
Q6W2J9	GGKKQAQ	0.491485	1305
Q9GZV1	LRKKRKQ	0.491485	121
Q8WZ42	LLMKSQQ	0.491485	1182
Q9UGL1	LGLKRKQ	0.491485	1102
Q7Z4Q2	KRFKRPQ	0.491485	10
Q92817	RRLKHPQ	0.491485	108
P16422	GLFKAKQ	0.491485	106
Q0VF49	LRLKAAQ	0.491485	1065
Q96NH3	RFLKQQQ	0.491485	1046
Q9C0H9	GMLKSPN	0.485674	96
O95758	LMLKGKS	0.485674	92
Q9UKA9	LMLKGKN	0.485674	92
P26599	LMLKGKN	0.485674	92
Q6NUJ2	RMKKRKM	0.485674	91
O94759	LMKKAAL	0.485674	859
Q8WXD5	WMKKGPL	0.485674	7
P49748	GMFKGQL	0.485674	79
Q9Y2T1	RMLKAQS	0.485674	782
Q68CR1	LMKKAAS	0.485674	756
P08237	GMRKRAL	0.485674	715
P10586	WMKKGKK	0.485674	69
Q9HCB6	GMKKRHR	0.485674	580
Q14692	LMKKAAL	0.485674	571
Q9HCJ2	KMRKQHH	0.485674	552
Q96T21	LMKKGKQ	0.485674	517
Q86UR5	LMRKAKR	0.485674	486
Q9Y6D9	KMLKSQS	0.485674	481
Q9BWM5	FMFKSKL	0.485674	478
Q9HCB6	RMLKAQL	0.485674	471
Q68CZ2	RMLKSKH	0.485674	42
Q9P2D7	RMRKGPS	0.485674	426
Q9NY91	KMRKQAS	0.485674	415
Q8NC60	RMFKRHQ	0.485674	402
Q9UPU5	RMLKSPH	0.485674	396
Q96GE4	WMLKSAL	0.485674	387
Q9NWM3	KMRKSKR	0.485674	334
Q9HA82	FMKKGQM	0.485674	333
P82675	KMKKQPK	0.485674	307
Q9HCR9	LMRKGKQ	0.485674	29
Q8N9V6	KMFKSQL	0.485674	286
O75691	KMKKHKN	0.485674	2749
Q86V85	RMKKSQS	0.485674	273
P03372	RMLKHKR	0.485674	266
P28906	LMKKHQS	0.485674	262
Q6KC79	LMLKQHL	0.485674	2550
A2PYH4	GMFKAPS	0.485674	237
Q5T5D7	FMHKAQL	0.485674	227
O94955	KMKKRKM	0.485674	209
Q9Y5B9	LMKKAAS	0.485674	185
P09661	KMFKGKR	0.485674	163
P46940	KMKKSKS	0.485674	1440
Q9UKE5	FMHKRAQ	0.485674	1319
Q8N4C8	FMHKRAQ	0.485674	1291
Q9NZ81	KMHKHQK	0.485674	122
O95819	FMHKRAQ	0.485674	1198
Q13191	LMKKSKR	0.485674	117
Q9NZ81	KMKKAHK	0.485674	115
Q13018	LMHKAQL	0.485674	1146
Q96HQ2	LMKKHQS	0.485674	113
O43663	LMRKQKK	0.485674	112
Q9UFH2	FMFKRHL	0.485674	1085
Q8N2C7	KMFKSQS	0.485674	1034
Q4L235	LVHKAAS	0.485273	9
Q9BUL5	FVKKAKS	0.485273	93
Q6PIJ6	LVLKSKN	0.485273	923
Q8NFC6	LVLKSKS	0.485273	911
Q6ZS27	GVLKRKK	0.485273	89
Q9BXT4	LVLKSAS	0.485273	896
P03956	KVMKQPR	0.485273	88
Q9BTW9	WVRKAAM	0.485273	873
Q8NDW8	KVLKQAL	0.485273	819
Q96QE3	LVRKAQK	0.485273	802
Q4V348	FVRKAAL	0.485273	794
Q9NVM6	KVRKAKK	0.485273	77
O60930	FVRKSAS	0.485273	73
Q8NFJ9	KVLKGPL	0.485273	72
Q13616	KVLKHQQ	0.485273	726
P17927	FVMKGPR	0.485273	723
Q9P243	LVMKRKR	0.485273	71
Q9NZZ3	RVLKQKR	0.485273	70
Q6PUV4	FVMKQAL	0.485273	6
O14810	FVMKQAL	0.485273	6
A6NM62	WVLKRKR	0.485273	699
Q9Y4G6	LVLKAKN	0.485273	688
Q9Y490	LVLKAKS	0.485273	685
Q8TBA6	KVRKAAS	0.485273	675
Q8NCB2	KVRKAAK	0.485273	65
Q3MII6	LVRKHHL	0.485273	653
Q9UID3	GVRKAQS	0.485273	637
Q9HCL2	LVRKAAS	0.485273	618
Q9UGI6	KVRKHQR	0.485273	604
P62253	GVFKAHL	0.485273	56
Q9H1I8	RVHKGKS	0.485273	560
Q9NVP1	KVKKSKQ	0.485273	55
Q8WVM8	LVLKQQN	0.485273	541
P35504	RVKKAHK	0.485273	527
P35503	RVKKAHK	0.485273	527
P22310	RVKKAHK	0.485273	527
P22309	RVKKAHK	0.485273	526
P19224	RVKKAHK	0.485273	525
O43361	FVRKSHL	0.485273	523
Q9HAW9	RVKKAHK	0.485273	523
Q9HAW8	RVKKAHK	0.485273	523
Q9HAW7	RVKKAHK	0.485273	523
O60656	RVKKAHK	0.485273	523
Q9NR19	LVFKQPW	0.485273	519
Q13438	LVKKHKK	0.485273	515
Q14582	LVRKAPN	0.485273	50
Q12873	GVKKRKR	0.485273	49
Q5TCH4	LVLKSKN	0.485273	497
Q02928	LVLKSKN	0.485273	497
Q9Y262	LVFKHKM	0.485273	494
Q8TE02	LVKKSAL	0.485273	48
Q6P5Q4	KVKKQPN	0.485273	487
Q70E73	LVLKHPQ	0.485273	471
Q3MJ13	KVLKGHH	0.485273	458
Q13427	KVKKRAK	0.485273	454
Q5VZP5	WVLKQQL	0.485273	452
Q13219	FVKKQHN	0.485273	451
Q9H2S1	KVRKHQR	0.485273	450
O43361	FVRKSHL	0.485273	450
Q86UZ6	KVFKAHK	0.485273	43
Q8TEC5	RVFKAHK	0.485273	42
Q96MF4	RVLKAHL	0.485273	42
Q92952	RVRKHQR	0.485273	422
Q6ZMP0	GVFKHAL	0.485273	419
Q9UBL3	GVRKGAW	0.485273	418
P50991	LVKKRAL	0.485273	418
P13866	KVRKRAS	0.485273	415
Q9HAD4	LVLKAHH	0.485273	40
Q13131	GVRKAKW	0.485273	404
Q12955	KVRKSQL	0.485273	3986
Q9C0C4	FVKKHPL	0.485273	396
P36578	GVKKQKK	0.485273	391
P10074	LVFKAHW	0.485273	38
Q7Z5R6	FVLKHPQ	0.485273	385
Q99680	KVLKSKM	0.485273	379
Q9P0L1	GVLKGQK	0.485273	378
Q5H8C1	RVMKGHS	0.485273	36
Q96BR9	KVFKAHR	0.485273	36
Q16816	WVKKGQQ	0.485273	361
Q86VF7	LVLKQAQ	0.485273	359
Q13601	KVKKAKN	0.485273	352
O75063	GVLKSAL	0.485273	351
Q13555	GVKKRKS	0.485273	331
Q86XX4	GVKKSPS	0.485273	3184
O00221	LVLKGAS	0.485273	316
Q9Y5I7	GVRKSKR	0.485273	29
Q8NA57	GVKKRKW	0.485273	289
Q5EE01	RVFKRKK	0.485273	27
P17927	FVMKGPR	0.485273	273
Q9UQR1	RVLKHKR	0.485273	272
Q16394	LVFKGKR	0.485273	267
Q9BV38	KVFKGHR	0.485273	266
P35610	FVMKAHS	0.485273	266
O94916	GVKKSPM	0.485273	265
O43766	RVLKHAK	0.485273	263
Q32M84	KVLKSPR	0.485273	261
Q68CL5	KVFKSKN	0.485273	253
Q6NUK4	KVKKRPQ	0.485273	249
Q9HAW4	KVKKHKK	0.485273	246
O95359	RVKKSPK	0.485273	2435
Q04656	FVKKQPK	0.485273	240
Q6ZQQ6	GVLKSPL	0.485273	2387
Q4G0P3	RVKKGKQ	0.485273	2365
Q92794	KVKKQKQ	0.485273	22
Q12913	GVRKAAL	0.485273	222
Q504Y3	LVKKRKQ	0.485273	218
O94892	FVKKSQL	0.485273	217
Q9Y228	LVLKQKM	0.485273	212
Q9NW75	KVKKRKL	0.485273	211
Q9NVT9	KVMKAQQ	0.485273	207
P33947	KVLKGKK	0.485273	204
P24390	KVLKGKK	0.485273	204
O43731	KVLKGKK	0.485273	204
O15499	GVKKSPK	0.485273	199
Q92522	KVKKAAK	0.485273	199
Q9Y5G1	LVLKAPL	0.485273	197
O60330	LVLKRAL	0.485273	197
Q9UHP6	LVLKQKL	0.485273	196
O14647	RVKKQPK	0.485273	193
P10276	KVRKAHQ	0.485273	193
Q6ZV70	LVLKQKL	0.485273	185
O95780	KVFKSHS	0.485273	183
Q52LR7	WVRKRKN	0.485273	181
P30281	LVKKHAQ	0.485273	180
O95390	KVLKAQL	0.485273	177
Q96JF0	RVKKRHR	0.485273	175
Q8IZA3	KVKKAAK	0.485273	175
Q15744	RVLKAPL	0.485273	170
Q70CQ2	RVLKAQS	0.485273	1614
Q96SQ5	FVKKRKL	0.485273	160
Q8TAU3	FVKKRKL	0.485273	160
Q3SXR2	RVRKSQS	0.485273	154
Q6ZMS4	GVLKGQK	0.485273	154
Q7RTV2	KVLKSHR	0.485273	141
Q7Z745	KVKKHKQ	0.485273	1340
Q13740	KVFKQPS	0.485273	132
O60309	KVKKSPK	0.485273	1323
A6NMS7	KVKKSPK	0.485273	1323
A6NM11	KVKKSPK	0.485273	1323
Q5T5Y3	RVRKQQL	0.485273	1305
Q5JVF3	LVKKGKS	0.485273	129
Q8NEZ4	GVKKRKR	0.485273	1272
O60673	FVLKHQN	0.485273	1244
Q96EZ8	RVKKSKQ	0.485273	121
Q12986	RVKKAQS	0.485273	120
Q9BYK8	GVLKRKR	0.485273	1196
Q9UPT8	FVRKSAL	0.485273	1193
O15534	WVRKGQL	0.485273	1190
P17927	FVMKGPR	0.485273	1173
Q07325	KVRKSQR	0.485273	115
P50914	KVMKAKK	0.485273	114
Q9NRZ9	KVKKGKN	0.485273	111
O95476	FVHKRPH	0.485273	110
Q9Y4X0	GVKKQKL	0.485273	10
Q92625	GVRKSAL	0.485273	1099
Q86W24	KVLKSPK	0.485273	1039
Q5TYW1	FVRKAAL	0.485273	1034
Q5JTN6	RVLKGHQ	0.485273	102
Q9NZM1	LVRKRKK	0.485273	1026
Q92794	RVRKRKH	0.485273	1025
Q96PU4	KVKKAPR	0.485273	101
Q5T890	RVRKRAS	0.485273	1007
P23470	KVKKGQK	0.485273	1003
Q12913	WRKKRKD	0.481667	999
Q9UEE5	KRRKGQD	0.481667	97
Q6Q759	GKKKGKD	0.481667	970
Q9NZN5	KVKKAAD	0.481667	962
Q07890	LKKKGKD	0.481667	949
O94983	LWKKRKD	0.481667	93
Q6P4F7	KMRKHPD	0.481667	933
Q9Y5U8	LVRKAAD	0.481667	8
P05093	LIKKGKD	0.481667	89
Q8TBZ2	KKHKAKD	0.481667	866
Q8NBN3	WYLKSAD	0.481667	85
Q8TBZ3	GVRKAAD	0.481667	83
P10911	KKRKQQD	0.481667	821
Q07973	GLKKQHD	0.481667	81
Q02952	RRKKRPD	0.481667	817
Q9UQB3	KKKKSQD	0.481667	817
Q9P0M2	RKKKRKD	0.481667	79
Q01082	LVKKHKD	0.481667	785
P11277	LGKKHKD	0.481667	784
Q6UB99	RKKKSKD	0.481667	768
P55786	KLHKQAD	0.481667	768
O60306	KGKKRKD	0.481667	760
Q2NL82	GKLKSQD	0.481667	760
O00468	RYLKGKD	0.481667	75
P40818	LIKKRPD	0.481667	75
A8MTZ7	RRMKRQD	0.481667	71
Q9HCE1	LYKKGPD	0.481667	715
P20585	LIKKRKD	0.481667	714
Q9NTI5	FFLKHPD	0.481667	70
Q09666	GKLKGPD	0.481667	681
P01011	LVLKAPD	0.481667	67
Q8NHR9	LYFKGKD	0.481667	67
Q9BYH8	LMRKGAD	0.481667	675
O00566	KKKKRQD	0.481667	670
O43861	FYMKGAD	0.481667	657
Q9H3C7	GMLKQQD	0.481667	64
O14578	KLLKAKD	0.481667	612
Q5H9K5	KKKKSHD	0.481667	600
Q9UKF5	LGMKGPD	0.481667	591
P19256	LWKKQKD	0.481667	58
P58546	LLLKGAD	0.481667	57
Q86VP6	KRLKAAD	0.481667	577
O95251	LVLKRQD	0.481667	576
Q9UL03	RFLKGQD	0.481667	572
Q9UPN3	KKRKSQD	0.481667	56
O75110	FYMKGAD	0.481667	568
Q96JW4	FWRKGKD	0.481667	530
O43813	RGLKSAD	0.481667	52
Q6DN12	KVLKAAD	0.481667	517
O43424	LVFKRAD	0.481667	515
Q6PL18	FMRKGAD	0.481667	497
Q9ULK5	FLLKRQD	0.481667	481
Q9ULI0	FMRKGAD	0.481667	471
Q709C8	LRKKSAD	0.481667	462
P27824	GLKKAAD	0.481667	459
Q9H4Y5	LVLKAKD	0.481667	43
Q9NVU0	FIKKHPD	0.481667	411
Q14CX7	LLKKHKD	0.481667	40
Q1ED39	LGKKAAD	0.481667	407
Q9Y490	KKKKSKD	0.481667	404
Q05519	KKKKSKD	0.481667	400
P20472	LKKKSAD	0.481667	39
Q9HBE1	LRFKRKD	0.481667	393
P05165	LRHKQAD	0.481667	385
Q99575	KKRKRKD	0.481667	385
Q8IYX8	KLKKHQD	0.481667	383
Q6PI48	KYLKRKD	0.481667	380
Q969H0	KVLKGHD	0.481667	377
Q9NUL7	LRLKGAD	0.481667	373
Q3MIX3	LVRKGPD	0.481667	370
Q8IV45	FRRKAAD	0.481667	349
Q8NBU5	KMKKSKD	0.481667	345
Q53GL0	GKRKAKD	0.481667	335
Q15283	LLLKSPD	0.481667	335
P40222	KVFKHKD	0.481667	328
P00338	RLKKSAD	0.481667	318
Q8NH53	FFLKGKD	0.481667	312
Q14644	LLLKSAD	0.481667	309
Q96DB5	WLMKAKD	0.481667	285
A6NFN9	FKHKHKD	0.481667	285
Q9Y3Q8	LVHKSPD	0.481667	278
Q8N302	LKKKRKD	0.481667	277
Q9NQX1	KRLKSKD	0.481667	274
Q2TBA0	KKKKGKD	0.481667	273
P10600	RLKKQKD	0.481667	269
A6NMB9	LKRKAAD	0.481667	268
Q9BXW6	WYRKQPD	0.481667	268
Q8TEV9	RKLKGHD	0.481667	262
Q14331	KKKKSKD	0.481667	25
Q6V1P9	LRHKQKD	0.481667	2565
Q92556	LFLKAPD	0.481667	253
Q96EB6	KRKKRKD	0.481667	236
Q8IU80	LRLKGPD	0.481667	236
P0DN80	LKKKAKD	0.481667	229
Q68DK2	WLLKAKD	0.481667	2294
Q96A33	RFLKRQD	0.481667	226
Q96E11	KLKKSKD	0.481667	221
Q8N6G6	LVLKGPD	0.481667	220
Q8WXH0	FLKKAQD	0.481667	2191
P46531	RRKKSQD	0.481667	2182
P21281	LVKKSKD	0.481667	215
Q9BRU9	KKKKAPD	0.481667	213
O75165	GMKKRAD	0.481667	2101
Q92782	GLRKRQD	0.481667	208
Q9P0K7	LIKKGAD	0.481667	207
C9J1S8	LKKKGKD	0.481667	204
A6NDI0	LKKKGKD	0.481667	204
O00204	LRMKGKD	0.481667	200
Q99578	KKLKRKD	0.481667	196
Q9Y266	FRLKGKD	0.481667	194
P31415	GYFKSKD	0.481667	187
Q3KP44	LLKKGAD	0.481667	184
Q9HA72	LFFKSKD	0.481667	17
Q15293	RRFKAAD	0.481667	176
O75718	FLLKHPD	0.481667	174
Q9BYH8	GKRKGPD	0.481667	166
Q5BKY9	KKKKSKD	0.481667	163
Q8N9E0	KKKKSKD	0.481667	162
Q13625	KFLKQQD	0.481667	160
Q12889	LVLKHHD	0.481667	15
Q99814	FGKKSKD	0.481667	158
O60641	RVKKGAD	0.481667	150
O14646	KRKKHKD	0.481667	143
Q9NXK8	WLHKQQD	0.481667	143
Q9NR50	LMRKGQD	0.481667	134
Q96LW1	KLKKQQD	0.481667	133
Q9UK59	GIFKSHD	0.481667	128
Q5PT55	KVLKQKD	0.481667	127
A6NC05	RMFKSPD	0.481667	126
O60673	LLFKQKD	0.481667	1263
Q96GR2	LGFKRQD	0.481667	125
Q86YJ7	KLRKAQD	0.481667	125
P82675	KKKKRKD	0.481667	122
Q5VZ89	RGMKGQD	0.481667	1223
Q9H9J4	KKKKSKD	0.481667	1203
Q9UKX2	LRKKHAD	0.481667	1201
Q9Y623	LRKKHAD	0.481667	1199
P12882	LRKKHAD	0.481667	1199
Q9UKX3	LRKKQAD	0.481667	1199
P13535	LRKKHAD	0.481667	1198
P13533	LRKKHAD	0.481667	1197
P11055	LRKKHAD	0.481667	1196
P12883	LRKKHAD	0.481667	1195
Q14690	KVLKHPD	0.481667	1191
O15067	RFRKRPD	0.481667	1148
P17480	KLKKHPD	0.481667	107
Q96PX9	RRRKSQD	0.481667	1077
O95567	KRLKHKD	0.481667	106
Q9P1Y6	KRKKAKD	0.481667	1069
P54289	RYRKGPD	0.481667	1054
Q96QU8	LVHKSHD	0.481667	1037
Q8IZA3	YLLKQAL	0.472851	98
O94813	YGFKGQD	0.472851	950
O14654	YLRKQKH	0.472851	87
Q7Z2Y8	YGKKQPH	0.472851	837
Q68CR1	YFHKAAQ	0.472851	828
Q14D04	YVFKAKD	0.472851	800
A6NC57	YVRKQQS	0.472851	768
Q8N3F8	YVFKQQN	0.472851	747
O60494	YMMKQPQ	0.472851	739
Q9UPU7	YYFKSPQ	0.472851	71
P29120	YLFKHKN	0.472851	71
Q9ULU4	YYMKQPL	0.472851	70
Q9Y4C1	YRMKRKN	0.472851	691
P35913	YFKKRAM	0.472851	675
Q92945	YYKKQAQ	0.472851	654
O15226	YGLKSKS	0.472851	646
O60879	YGMKQKK	0.472851	627
Q5MJ09	YLRKGKK	0.472851	59
P83731	YRRKHKK	0.472851	58
O95391	YRMKRQR	0.472851	572
Q96RN1	YYLKHKL	0.472851	571
Q96P44	YGKKGAK	0.472851	550
Q16827	YLRKGPL	0.472851	513
O75185	YFMKGAL	0.472851	510
Q9H257	YRRKRAL	0.472851	505
Q9Y6V0	YKFKSPD	0.472851	4964
Q9NPA2	YFFKGAH	0.472851	479
P57772	YKLKHKH	0.472851	473
Q96MN2	YLLKSHL	0.472851	467
Q7RTR0	YLLKRPK	0.472851	460
Q9HC29	YLRKRHH	0.472851	458
Q9UBV2	YFKKAAD	0.472851	440
A2RRD8	YIRKSHL	0.472851	425
Q9UJT0	YKKKAHL	0.472851	423
Q9Y6L7	YWRKAPL	0.472851	418
O43897	YWRKSPL	0.472851	416
Q8NEZ4	YRLKQPN	0.472851	4164
Q6ZU15	YKMKAAS	0.472851	410
P49641	YRKKSQL	0.472851	410
Q16706	YRKKSKL	0.472851	410
Q502W6	YGLKAQK	0.472851	400
Q9Y4H2	YLRKQKH	0.472851	39
P51787	YIRKAPR	0.472851	398
P49711	YKLKRHM	0.472851	395
Q6NSZ9	YLMKHQR	0.472851	392
Q8NI51	YKLKRHM	0.472851	386
P08243	YFHKAPS	0.472851	379
O60882	YFFKGPH	0.472851	363
Q5T4S7	YGRKAAQ	0.472851	3464
Q9NS91	YRKKHKS	0.472851	345
Q969Q4	YKLKGHQ	0.472851	33
Q8N394	YGLKSPS	0.472851	329
Q5TEA6	YFLKAAK	0.472851	327
P98169	YKLKRHL	0.472851	322
Q5TCZ1	YLKKAKD	0.472851	322
P98168	YKLKRHL	0.472851	318
A4D1B5	YIHKGHS	0.472851	316
Q9ULW6	YVLKSKL	0.472851	309
Q96ST8	YLRKQAQ	0.472851	306
Q9H799	YIHKRKS	0.472851	3035
Q6UB98	YGRKSKD	0.472851	29
Q9BZQ4	YILKSQL	0.472851	298
Q8TCT7	YFHKRPQ	0.472851	291
Q8NFQ6	YFFKSAS	0.472851	288
A2AJT9	YRHKRPK	0.472851	284
Q96P50	YLFKRAS	0.472851	277
Q15057	YLFKRAS	0.472851	275
P04004	YFFKGKQ	0.472851	275
Q5T6F2	YGLKGAW	0.472851	248
Q6PJP8	YFKKSPS	0.472851	237
P78396	YMKKQPD	0.472851	235
Q8WZ42	YILKAKN	0.472851	23544
Q2QGD7	YKLKRHL	0.472851	226
Q14872	YRLKAHQ	0.472851	218
Q5XUX0	YGHKGPH	0.472851	211
Q9H115	YFFKAAL	0.472851	208
P54920	YFFKAAL	0.472851	208
Q5SSJ5	YLLKQAL	0.472851	204
Q8WUB8	YIKKAAK	0.472851	202
P20248	YMKKQPD	0.472851	202
Q9H6R4	YFRKRAL	0.472851	202
Q9NWU1	YKLKGPN	0.472851	199
O60281	YGRKSQS	0.472851	1991
P38432	YKKKAKN	0.472851	196
Q8TAX9	YKHKGQR	0.472851	192
Q8TE99	YLKKHKL	0.472851	187
O95096	YKMKRAR	0.472851	184
Q8ND82	YVLKHPS	0.472851	174
Q9NP73	YLHKQAL	0.472851	171
O75594	YVLKGHR	0.472851	168
Q01780	YGKKAKS	0.472851	166
Q9NY65	YGKKSKL	0.472851	164
Q9BQE3	YGKKSKL	0.472851	164
Q71U36	YGKKSKL	0.472851	164
Q13748	YGKKSKL	0.472851	164
P68366	YGKKSKL	0.472851	164
P68363	YGKKSKL	0.472851	164
P17031	YFLKHQR	0.472851	163
O60883	YYLKSAW	0.472851	162
O43151	YGKKRKW	0.472851	1608
Q9NS18	YLKKSKR	0.472851	157
Q9HBE5	YMLKGKL	0.472851	151
O43157	YRRKSKQ	0.472851	1514
P30990	YILKRQL	0.472851	149
O15194	YVLKRPH	0.472851	147
Q9UNX4	YRLKGHK	0.472851	146
Q5SRE7	YIFKQPH	0.472851	145
Q86U70	YVLKHPK	0.472851	144
Q9ULV0	YMKKAQD	0.472851	1433
O15522	YKLKRAR	0.472851	140
Q9Y5T5	YVRKQAS	0.472851	140
Q9HC98	YFKKQKR	0.472851	139
Q96RK0	YRKKRKN	0.472851	1393
P01031	YKHKGAL	0.472851	1320
Q9GZU7	YVLKRPH	0.472851	131
Q9ULL4	YRHKSKQ	0.472851	1279
O15031	YWRKSQQ	0.472851	1223
Q99836	YILKQQQ	0.472851	119
Q8TBM7	YKRKRQK	0.472851	118
Q9P2D7	YILKSPD	0.472851	1188
Q8IV48	YYKKQKL	0.472851	112
Q96PQ0	YKFKRKR	0.472851	1103
Q9Y263	YILKGHK	0.472851	109
Q8IX01	YRHKRAN	0.472851	1078
Q8IUA7	YKKKAHS	0.472851	1051
Q9H853	YGKKSKL	0.472851	103
Q03468	RFFKSND	0.472651	997
Q63HN8	KKKKGNK	0.472651	98
Q9ULL1	KIKKANQ	0.472651	989
Q9Y5I4	KKKKGNK	0.472651	987
Q96BY6	GLLKSND	0.472651	976
Q5T2S8	RYLKSND	0.472651	973
Q03701	RKKKRNL	0.472651	967
P46934	KLKKQND	0.472651	954
P14616	YGKKRNR	0.472651	947
Q9H158	KKKKGNK	0.472651	943
P12318	YRFKANN	0.472651	93
Q8TES7	GLKKSNS	0.472651	93
Q9Y5I3	KKKKGNK	0.472651	930
Q9Y5I0	KKKKGNK	0.472651	930
Q9Y5H8	KKKKGNK	0.472651	930
Q9Y5H6	KKKKGNK	0.472651	930
Q9Y5H5	KKKKGNK	0.472651	930
Q9UN73	KKKKGNK	0.472651	930
Q96N21	LILKRNS	0.472651	92
Q9Y5I1	KKKKGNK	0.472651	929
Q9Y5I2	KKKKGNK	0.472651	928
Q9Y5H9	KKKKGNK	0.472651	928
Q9UN74	KKKKGNK	0.472651	927
Q9UN75	KKKKGNK	0.472651	921
Q9BZ71	FLRKRNH	0.472651	919
Q9UN72	KKKKGNK	0.472651	917
Q9Y5H7	KKKKGNK	0.472651	916
O95782	KIFKANH	0.472651	894
Q9Y4Z2	RRKKAND	0.472651	87
Q9P232	RGLKSNL	0.472651	870
Q9NUU6	RKFKRNL	0.472651	85
Q9BRG1	LRKKGNL	0.472651	84
Q8NF91	LRMKQNL	0.472651	8436
Q4L235	YVLKSNS	0.472651	840
O60437	LFRKRNK	0.472651	7
Q99570	FMMKSNK	0.472651	796
Q6NWY9	RRHKSNS	0.472651	792
Q8WX94	YVLKANQ	0.472651	786
P98175	GLHKQNL	0.472651	785
Q9P203	KRRKSNR	0.472651	75
Q8NI08	KKRKSNQ	0.472651	72
Q2PPJ7	LKLKGNN	0.472651	72
Q2TAA2	LIRKGNS	0.472651	72
P26358	KKKKQNK	0.472651	725
Q8IY21	KVKKRNK	0.472651	725
P02786	KLRKQNN	0.472651	720
Q8N7Z5	GLRKGNL	0.472651	711
P79522	KRKKQNH	0.472651	6
O60507	GKLKQNL	0.472651	6
Q15761	LMKKRNQ	0.472651	69
Q7Z3J2	KVMKGNH	0.472651	690
Q9NV58	LRKKGNM	0.472651	681
Q8WWZ7	KYRKANR	0.472651	661
Q9C0H6	GLKKSNS	0.472651	64
Q9NWB7	FLRKSNL	0.472651	63
Q00613	KYFKHNN	0.472651	62
Q460N5	LLKKQNS	0.472651	624
Q6IV72	FRLKGNL	0.472651	622
Q16585	RGRKGNL	0.472651	61
Q9UK85	LFLKGNL	0.472651	61
Q9UDV7	FIRKQNL	0.472651	614
Q96EY7	LFRKHNK	0.472651	601
Q15650	GLMKQNK	0.472651	576
Q6ZUG5	RKKKGNS	0.472651	566
Q8N6M6	RFKKQNS	0.472651	55
Q8IWT6	LRLKSNL	0.472651	552
Q06787	GGFKGND	0.472651	551
Q8IUE1	KKRKGNL	0.472651	54
Q8IUE0	KKRKGNL	0.472651	54
Q03933	KYFKHNN	0.472651	54
Q8N695	GGRKQNL	0.472651	547
P49754	LIHKHNL	0.472651	545
Q96BY6	KILKSNR	0.472651	541
O60353	FFLKHNS	0.472651	532
Q9H6X5	RFLKRNQ	0.472651	52
P22079	KLMKQNK	0.472651	525
Q99741	LGLKRNK	0.472651	522
Q8WZ42	RWFKGNK	0.472651	5168
O60353	GFFKRNR	0.472651	508
Q6ZRP7	LWKKHNM	0.472651	507
Q6P3R8	LVKKSNL	0.472651	507
Q96N46	KKHKRNR	0.472651	506
Q86X40	LYMKRNS	0.472651	49
Q9HCS5	YRKKRNR	0.472651	498
Q9H0F5	KWLKANR	0.472651	495
Q6ICB4	FVLKGNL	0.472651	48
Q6P656	RRLKQNL	0.472651	47
Q86XN6	FRFKSNL	0.472651	478
Q86XJ1	KYLKHNH	0.472651	475
Q00987	KLKKRNK	0.472651	470
P55197	KKRKGNK	0.472651	469
Q99683	LGKKGNL	0.472651	466
Q9ULV8	RLLKGNS	0.472651	458
Q9BXJ9	YMLKANL	0.472651	454
Q9HBX8	LKLKGNL	0.472651	451
[truncated: 564,993+ more rows]
