# Supplementary material for: A functional proteomics platform to reveal the sequence determinants of lysine methyltransferase substrate selectivity
Source: Sci Adv. 2018 Nov 28;4(11):eaav2623. doi: 10.1126/sciadv.aav2623 (PMC6261651; doi:10.1126/sciadv.aav2623)
Supplement: http://advances.sciencemag.org/cgi/content/full/4/11/eaav2623/DC1 [file aav2623_Table_S3.xlsx]

## Sheet: Created
Supplementary Table 3: Missense mutations predicted to impact SMYD2 lysine methylation signaling.
Oncoproteome
UNIPROT	SEQUENCE	LoB Score	aa position
Q8NB16	KKFKSPN	0.859748	258
P28715	RKLKRAR	0.724704	1177
O75795	KKLKRKL	0.665999	138
P40238	RRLKHAL	0.665999	525
Q07283	LRRKQQL	0.657984	386
Q07283	LRRKQQL	0.657984	416
Q07283	LRRKQQL	0.657984	422
Q5TCX8	KRRKQQL	0.657984	464
Q9HCL3	FRLKQQL	0.657984	380
Q9ULU8	KKFKHQL	0.657984	287
Q9Y247	KKRKRQR	0.657984	22
Q12879	KKFKRPH	0.641154	671
O15034	FKRKGAS	0.612302	718
O95255	RRLKSAS	0.612302	1116
P29320	RKFKSAS	0.612302	802
Q00887	WWLKGQS	0.612302	276
Q8NEN9	LRLKAPS	0.612302	758
Q9H6S0	RRMKAPS	0.612302	1139
Q10981	RYLKQAL	0.599279	224

## Sheet: Unchanged
Supplementary Table 3: Missense mutations predicted to impact SMYD2 lysine methylation signaling.
Oncoproteome						Normal Proteome
UNIPROT	SEQUENCE	LoB Score	aa position			UNIPROT	SEQUENCE	LoB Score	aa position
Q9H799	FRFKGHS	0.612302	2664			Q9H799	FRFKGQS	0.612302	2662
Q9H799	FRLKGQS	0.612302	2661			Q9H799	FRFKGQS	0.612302	2662
Q9HC56	KRKKGKS	0.545983	874			Q9HC56	KRKKRKS	0.545983	873
Q9HCU9	KRKKAHL	0.545983	206			Q9HCU9	KRKKAPL	0.545983	204
Q9NQV5	KKLKAKR	0.646764	91			Q9NQV5	KKLKGKR	0.981166	91
Q9NRL2	RFLKAAL	0.550591	1099			Q9NRL2	RFLKAPL	0.550591	1097
Q9NRL2	RGRKSAS	0.56642	1365			Q9NRL2	RGRKSAN	0.56642	1362
Q9NS56	KIMKSKR	0.566219	623			Q9NS56	KRMKSKR	0.797235	625
Q9NS56	RRMKSKR	0.797235	622			Q9NS56	KRMKSKR	0.797235	625
Q9NVP1	KKKKRQM	0.545983	116			Q9NVP1	KKKKRKM	0.545983	114
Q9NVX0	KWHKQQN	0.570827	191			Q9NVX0	KWRKQQN	0.612302	192
Q9NXF1	KKRKHQH	0.641154	7			Q9NXF1	KKRKRQH	0.641154	6
Q9P0K7	LGKKRAS	0.545983	43			Q9P0K7	LGKKGAS	0.545983	42
Q9P2E2	KRKKSKR	0.545983	1022			Q9P2E2	KRKKSKS	0.545983	1019
Q9P2G4	LYRKRHS	0.599279	528			Q9P2G4	LYRKRQS	0.599279	526
Q9P2N4	KRFKGAS	0.612302	1745			Q9P2N4	KRLKGAS	0.612302	1746
Q9P2N4	RRLKGAS	0.612302	1743			Q9P2N4	KRLKGAS	0.612302	1746
Q9UFE4	FIRKAHS	0.566219	516			Q9UFE4	FIKKAHS	0.545983	517
Q9UHN6	LYLKAKR	0.599279	1136			Q9UHN6	LYLKAKS	0.599279	1133
Q9ULD5	FWHKQQL	0.570827	584			Q9ULD5	FRHKQQL	0.570827	586
Q9ULG1	KRLKAKL	0.646764	217			Q9ULG1	KKLKAKL	0.646764	219
Q9UPQ0	RRKKRPR	0.545983	981			Q9UPQ0	RRKKSPR	0.545983	980
Q9UPQ0	RWKKSPR	0.545983	978			Q9UPQ0	RRKKSPR	0.545983	980
Q9Y2K3	KRMKGAS	0.612302	651			Q9Y2K3	KRKKGAS	0.545983	652
Q9Y426	LKLKSPW	0.619515	508			Q9Y426	LKLKSPR	0.679824	505
Q9Y6X6	KRLKHAN	0.724704	52			Q9Y6X6	RGHKSAL	0.56642	969

## Sheet: Weakened
Supplementary Table 3: Missense mutations predicted to impact SMYD2 lysine methylation signaling.
Oncoproteome						Normal Proteome
UNIPROT	SEQUENCE	LoB Score	aa position			UNIPROT	SEQUENCE	LoB Score	aa position
O00358	RRHKRPL	0.570827	45			O00358	RRRKRPL	0.665999	46
O15209	KKLKMKH	0.286115	522			O15209	FKMKHHL	0.665999	525
O43283	RKLKHLN	0.292527	214			O43283	RKLKHPN	0.859748	212
O43364	RSMKHKR	0.415748	195			O43364	RRMKHKR	0.797235	197
O43679	GKRKNST	0.356241	258			O43679	KRRKRKN	0.692647	259
O60315	KRSKQAN	0.300341	15			O60315	KRRKQAN	0.692647	16
O60840	KIWKWMK	0.249048	1560			O60840	KRMKQKL	0.665999	1562
O95231	MKHKWQM	0.249048	148			O95231	RRMKHKR	0.797235	145
P04085	KKRKIKR	0.203166	205			P04085	KKRKRKR	0.692647	204
P0C7V8	QYSKIFK	0.186936	462			P0C7V8	KRFKGHR	0.718694	464
P14652	RRIKHKR	0.226007	196			P14652	RRMKHKR	0.797235	197
P15391	LRRKIKR	0.203166	323			P15391	LRRKRKR	0.679824	322
P19113	FHLKGPN	0.298537	412			P19113	FRLKGPN	0.772791	414
P29375	KKQKRKL	0.182128	1506			P29375	KKRKRKL	0.665999	1507
P37275	KRRKQEN	0.0963735	13			P37275	KRRKQAN	0.692647	11
P49796	ASLKRKS	0.269685	1020			P49796	RKRKSKN	0.692647	1023
P56715	LMGKIRK	0.203166	2004			P56715	KRRKQKR	0.692647	2006
Q03933	VSLKHKR	0.387497	196			Q03933	LKHKRPL	0.570827	196
Q12951	SKRKSDV	0.170106	216			Q12951	FRRKRKR	0.692647	215
Q16568	LKSKHVP	0.17752	68			Q16568	KKLKSKR	0.981166	65
Q1ED39	RKRKSPG	0.434582	206			Q1ED39	RKRKSPR	0.692647	203
Q5QGS0	PARKRIS	0.178121	629			Q5QGS0	RKRKSKL	0.665999	629
Q5TEU4	RDLKSKQ	0.179122	53			Q5TEU4	LKRKQKN	0.679824	54
Q5TGY3	RRRKQRL	0.398317	593			Q5TGY3	RRRKQKL	0.665999	591
Q6ZQN5	MKRKRRA	0.345021	193			Q6ZQN5	FRRKRKR	0.692647	194
Q6ZVZ8	DLVKRLR	0.195352	21			Q6ZVZ8	KRLKSAL	0.665999	21
Q7L5A3	QRLKGAR	0.408736	308			Q7L5A3	RRLKGAR	0.724704	311
Q86VD1	MKSKLRE	0.280705	821			Q86VD1	RKLKSKL	0.665999	822
Q8IWV8	AQWKLKR	0.269685	861			Q8IWV8	RKLKRQN	0.657984	864
Q8N6C8	LGLKSKR	0.56642	368			Q8N6C8	LRLKSKR	0.679824	370
Q8NGC0	RRIKGAN	0.226007	52			Q8NGC0	RRMKGAN	0.724704	53
Q8TAU0	HRFKQQR	0.398317	165			Q8TAU0	RRFKQQR	0.657984	168
Q8TBB0	RKHKLDH	0.170106	151			Q8TBB0	KKLKHKL	0.665999	152
Q8TB36	AKQKQLK	0.182128	191			Q8TB36	KRLKSKL	0.665999	193
Q8TEC5	LRRKSVL	0.181927	708			Q8TEC5	LRRKSAL	0.665999	706
Q96CP6	RRWKRPL	0.364857	555			Q96CP6	RRRKRPL	0.665999	556
Q96HR3	LKHKNQQ	0.356241	151			Q96HR3	KKLKQKN	0.885995	150
Q96LB4	EAEKRKG	0.154678	26			Q96LB4	KKRKGKR	0.692647	29
Q96P65	KKLKLHL	0.410138	412			Q96P65	KKLKRHL	0.665999	411
Q99814	NKLKLKQ	0.410138	710			Q99814	LKLKRQL	0.657984	709
Q9BPW5	RRFKQSL	0.47205	237			Q9BPW5	RRFKQAL	0.665999	235
Q9BRU9	ASEKKRE	0.154678	227			Q9BRU9	KKRKRKR	0.692647	227
Q9BXL5	GEQKKHK	0.182128	63			Q9BXL5	KKRKQQR	0.657984	64
Q9BZQ2	RKEKREF	0.0963735	374			Q9BZQ2	RRRKGKR	0.692647	373
Q9H816	MRLKRPR	0.457824	342			Q9H816	RRLKRPR	0.859748	345
Q9NQV5	LKAKRDL	0.170106	91			Q9NQV5	KKLKGKR	0.981166	91
Q9UET6	LKRKEQL	0.102184	284			Q9UET6	LKRKGQL	0.657984	283
Q9UHL9	FKLKRLL	0.292527	202			Q9UHL9	FKLKRPL	0.665999	201
Q9UPT8	WKRKKER	0.0963735	105			Q9UPT8	RRLKRKR	1	104
Q9Y3D3	LRRKRTR	0.307954	115			Q9Y3D3	LRRKRAR	0.679824	113
Q9Y426	SPWKKST	0.332799	508			Q9Y426	LKLKSPR	0.679824	505

## Sheet: Strengthened
Supplementary Table 3: Missense mutations predicted to impact SMYD2 lysine methylation signaling.
Oncoproteome						Normal Proteome
UNIPROT	SEQUENCE	LoB Score	mutation aa position			UNIPROT	SEQUENCE	LoB Score	target K aa position
Q96FC9	KRLKSKN	0.97756	435			Q96FC9	KRLKAKN	0.646764	434
Q5TCS8	WKLKQKN	0.885995	1174			Q5TCS8	WKLKQKK	0.529152	1171
O15075	RRLKHPN	0.859748	443			O15075	RRVKHPN	0.204368	444
Q9NS56	RRMKSKR	0.797235	622			Q9NS56	KRMKSKR	0.797235	625
Q6ZQN5	FRMKRKR	0.772791	193			Q6ZQN5	FRRKRKR	0.692647	194
O75348	RRLKQAR	0.724704	37			O75348	KQAKEEA	0.0963735	37
Q9Y6X6	KRLKHAN	0.724704	52			Q9Y6X6	KRLKHAK	0.529152	49
P34931	FKRKHKN	0.692647	253			P34931	FKRKHKK	0.529152	250
Q50LG9	RRRKRAR	0.692647	434			Q50LG9	RRKKARG	0.398317	434
Q9UID6	KKRKRKN	0.692647	12			Q9UID6	RKRKTLH	0.247646	11
P23760	LKRKQHR	0.679824	220			P23760	LKRKQRR	0.398317	218
P49796	LKRKSKN	0.679824	1020			P49796	RKRKSKN	0.692647	1023
Q00653	LRLKRKR	0.679824	308			Q00653	LQLKRKR	0.4442	310
Q02224	LKLKQKN	0.679824	530			Q02224	LKEKNDL	0.154678	531
Q495A1	LRRKSAR	0.679824	185			Q495A1	LRRKSAG	0.434582	182
Q9NUL7	LRLKGAN	0.679824	376			Q9NUL7	LRLKGAD	0.481667	373
Q9UD71	LKLKRPN	0.679824	66			Q9UD71	LKSKRPN	0.300341	67
Q8NBM8	FRRKQPL	0.665999	389			Q8NBM8	FRRKQPQ	0.491485	386
Q8TBB0	KKRKHKL	0.665999	151			Q8TBB0	KKLKHKL	0.665999	152
Q9BZF2	KKRKRPL	0.665999	60			9BZF2	KKRKWPL	0.249048	59
Q9UI47	KKLKSKL	0.665999	683			Q9UI47	KKVKSKL	0.204368	684
Q9UJC3	RKLKQKL	0.665999	544			Q9UJC3	SKLKQKL	0.429173	547
