# Supplementary material for: A functional proteomics platform to reveal the sequence determinants of lysine methyltransferase substrate selectivity
Source: Sci Adv. 2018 Nov 28;4(11):eaav2623. doi: 10.1126/sciadv.aav2623 (PMC6261651; doi:10.1126/sciadv.aav2623)
Supplement: http://advances.sciencemag.org/cgi/content/full/4/11/eaav2623/DC1 [file aav2623_Table_S4.xlsx]

## Sheet: PeptideGroups
Supplemental Table 4: Recombinant PER2 peptides identified by LS-MS-MS
Confidence	Sequence	Modifications	# Protein Groups	# Proteins	# PSMs	# Missed Cleavages	Theo. MH+ [Da]	Confidence (by Search Engine): Sequest HT	XCorr (by Search Engine): Sequest HT	MS SAMPLE
High	AFQDKLYPFTWDAVR		1	1	4	1	1856.93	High	3.78	ArgC+AspN
High	IAATMENAQKGEIMPNIPQMSAFWYAVR		1	1	64	1	3167.55	High	6.39	ArgC+AspN
High	IAATMENAQKGEIMPNIPQMSAFWYAVR	1xOxidation [M]	1	1	13	1	3183.54	High	5.98	ArgC+AspN
High	IAATMENAQKGEIMPNIPQMSAFWYAVR	2xOxidation [M14; M]	1	1	2	1	3199.54	High	2.52	ArgC+AspN
High	IEEGKLVIWINGDK		1	1	3	1	1613.89	High	3.75	ArgC+AspN
High	LEEKFPQVAATGDGPDIIFWAHDR		1	1	6	1	2712.34	High	5.07	ArgC+AspN
High	LGLTKEVLAAHTQKEEQSFLQK		1	1	12	2	2498.36	High	5.23	ArgC+AspN
High	LIAYPIAVEALSLIYNK		1	1	29	0	1891.09	High	4.42	ArgC+AspN
High	LIAYPIAVEALSLIYNKDLLPNPPK		1	1	3	1	2765.59	High	5.7	ArgC+AspN
High	LIAYPIAVEALSLIYNKDLLPNPPKTWEEIPALDK		1	1	2	2	3948.18	High	4.68	ArgC+AspN
High	LVIWINGDKGYNGLAEVGK		1	1	1	1	2046.1	High	2.5	ArgC+AspN
High	NKHMNADTDYSIAEAAFNK		1	1	4	1	2139.98	High	4.26	ArgC+AspN
High	NKHMNADTDYSIAEAAFNK	1xOxidation [M4]	1	1	1	1	2155.97	High	2.49	ArgC+AspN
High	NKHMNADTDYSIAEAAFNKGETAMTINGPWAWSNIDTSK		1	1	3	2	4299.97	High	7.04	ArgC+AspN
High	NKHMNADTDYSIAEAAFNKGETAMTINGPWAWSNIDTSK	1xOxidation [M]	1	1	2	2	4315.97	High	2.91	ArgC+AspN
High	NTSGIDSPWK		1	1	5	0	1104.53	High	2.36	ArgC+AspN
High	NTSGIDSPWKK		1	1	2	1	1232.63	High	2.93	ArgC+AspN
High	SALMFNLQEPYFTWPLIAADGGYAFK		1	1	3	0	2950.45	High	4.59	ArgC+AspN
High	SALMFNLQEPYFTWPLIAADGGYAFK	1xOxidation [M4]	1	1	2	0	2966.44	High	3.03	ArgC+AspN
High	SYEEELAKDPR		1	1	3	1	1336.64	High	2.54	ArgC+AspN
High	TAVINAASGR		1	1	8	0	959.527	High	2.3	ArgC+AspN
High	TAVINAASGRQTVDEALK		1	1	2	1	1843.99	High	2.86	ArgC+AspN
High	TWEEIPALDK		1	1	2	0	1201.61	High	2.15	ArgC+AspN
High	TWEEIPALDKELK		1	1	4	1	1571.83	High	2.84	ArgC+AspN
High	TWEEIPALDKELKAK		1	1	4	2	1770.96	High	3.05	ArgC+AspN
High	VNYGVTVLPTFK		1	1	13	0	1337.75	High	2.97	ArgC+AspN
High	VTVEHPDKLEEK		1	1	2	1	1423.74	High	2.85	ArgC+AspN
High	VTVEHPDKLEEKFPQVAATGDGPDIIFWAHDR		1	1	10	2	3617.8	High	6.49	ArgC+AspN
High	YDIKDVGVDNAGAK		1	1	1	1	1464.73	High	2.18	ArgC+AspN
High	YENGKYDIKDVGVDNAGAK		1	1	2	2	2056	High	2.93	ArgC+AspN
High	IAATMENAQK	1xOxidation [M5]	1	1	2	0	1092.54	High	2.27	ArgC+AspN
High	IAATMENAQK		1	1	3	0	1076.54	High	2.45	ArgC+AspN
High	KLSIFQSHCHYYLQER		1	1	1	1	2052.01	High	3.07	ArgC+AspN
High	KFEKDTGIK		1	1	4	2	1065.59	High	2.73	ArgC+AspN
High	AGLTFLVDLIK		1	1	15	0	1189.72	High	2.81	ArgC+AspN
High	AGLTFLVDLIKNK		1	1	4	1	1431.86	High	3.22	ArgC+AspN
High	AGLTFLVDLIKNKHMNADTDYSIAEAAFNK		1	1	8	2	3310.68	High	5.57	ArgC+AspN
High	AGLTFLVDLIKNKHMNADTDYSIAEAAFNK	1xOxidation [M15]	1	1	1	2	3326.67	High	2.87	ArgC+AspN
High	DKPLGAVALKSYEEELAK		1	1	7	1	1961.06	High	4.76	ArgC+AspN
High	DKPLGAVALKSYEEELAKDPR		1	1	6	2	2329.24	High	4.53	ArgC+AspN
High	DLLPNPPKTWEEIPALDK		1	1	3	1	2076.1	High	3.5	ArgC+AspN
High	DLLPNPPKTWEEIPALDKELK		1	1	10	2	2446.32	High	4.11	ArgC+AspN
High	DPRIAATMENAQKGEIMPNIPQMSAFWYAVR		1	1	2	2	3535.73	High	3.68	ArgC+AspN
High	DVGVDNAGAKAGLTFLVDLIK		1	1	2	1	2116.16	High	2.86	ArgC+AspN
High	EFLENYLLTDEGLEAVNK		1	1	3	0	2097.04	High	4.3	ArgC+AspN
High	ELAKEFLENYLLTDEGLEAVNK		1	1	6	1	2538.3	High	4.09	ArgC+AspN
High	ELAKEFLENYLLTDEGLEAVNKDKPLGAVALK		1	1	1	2	3530.9	High	3.12	ArgC+AspN
High	EVLAAHTQKEEQSFLQK		1	1	2	1	1986.03	High	2.75	ArgC+AspN
High	YNGKLIAYPIAVEALSLIYNK		1	1	7	1	2353.32	High	5.02	ArgC+AspN
High	FGGYAQSGLLAEITPDK		1	1	109	0	1766.9	High	4.11	ArgC+AspN
High	FGGYAQSGLLAEITPDKAFQDKLYPFTWDAVR		1	1	3	2	3604.81	High	4.74	ArgC+AspN
High	FPQVAATGDGPDIIFWAHDR		1	1	7	0	2213.08	High	4.82	ArgC+AspN
High	GEIMPNIPQMSAFWYAVR		1	1	5	0	2110.02	High	4.72	ArgC+AspN
High	GEIMPNIPQMSAFWYAVR	1xOxidation [M]	1	1	5	0	2126.02	High	3.25	ArgC+AspN
High	GETAMTINGPWAWSNIDTSK		1	1	10	0	2179.01	High	4.34	ArgC+AspN
High	GETAMTINGPWAWSNIDTSK	1xOxidation [M5]	1	1	4	0	2195.01	High	3.75	ArgC+AspN
High	GETAMTINGPWAWSNIDTSKVNYGVTVLPTFK		1	1	2	1	3497.74	High	4.7	ArgC+AspN
High	GETAMTINGPWAWSNIDTSKVNYGVTVLPTFK	1xOxidation [M5]	1	1	1	1	3513.74	High	2.52	ArgC+AspN
High	GQPSKPFVGVLSAGINAASPNK		1	1	5	0	2139.16	High	4.47	ArgC+AspN
High	GQPSKPFVGVLSAGINAASPNKELAK		1	1	2	1	2580.41	High	3.62	ArgC+AspN
High	GQPSKPFVGVLSAGINAASPNKELAKEFLENYLLTDEGLEAVNK		1	1	20	2	4658.44	High	7.15	ArgC+AspN
High	HMNADTDYSIAEAAFNK		1	1	24	0	1897.84	High	5.29	ArgC+AspN
High	HMNADTDYSIAEAAFNK	1xOxidation [M2]	1	1	7	0	1913.83	High	4.17	ArgC+AspN
High	HMNADTDYSIAEAAFNKGETAMTINGPWAWSNIDTSK		1	1	3	1	4057.83	High	8.07	ArgC+AspN
High	FGGYAQSGLLAEITPDKAFQDK		1	1	14	1	2356.18	High	4.73	ArgC+AspN
High	YNGKLIAYPIAVEALSLIYNKDLLPNPPK		1	1	1	2	3227.81	High	2.77	ArgC+AspN
High	AFQDKLYPFTWDAVR		1	1	2	1	1856.93	High	3.51	Trypsin
High	IEEGKLVIWINGDK		1	1	1	1	1613.89	High	2.45	Trypsin
High	LEEKFPQVAATGDGPDIIFWAHDR		1	1	1	1	2712.34	High	4.65	Trypsin
High	LIAYPIAVEALSLIYNK		1	1	2	0	1891.09	High	4.06	Trypsin
High	LIAYPIAVEALSLIYNKDLLPNPPK		1	1	3	1	2765.59	High	5.95	Trypsin
High	LVIWINGDKGYNGLAEVGK		1	1	2	1	2046.1	High	2.68	Trypsin
High	NKHMNADTDYSIAEAAFNKGETAMTINGPWAWSNIDTSK		1	1	1	2	4299.97	High	5.64	Trypsin
High	NKHMNADTDYSIAEAAFNKGETAMTINGPWAWSNIDTSK	1xOxidation [M]	1	1	3	2	4315.97	High	4.68	Trypsin
High	IAATMENAQKGEIMPNIPQMSAFWYAVR	1xOxidation [M5]	1	1	1	1	3183.54	High	4.09	Trypsin
High	SALMFNLQEPYFTWPLIAADGGYAFK		1	1	3	0	2950.45	High	5.05	Trypsin
High	TAVINAASGR		1	1	1	0	959.527	High	1.95	Trypsin
High	TWEEIPALDK		1	1	2	0	1201.61	High	2.32	Trypsin
High	TWEEIPALDKELK		1	1	1	1	1571.83	High	2.91	Trypsin
High	VNYGVTVLPTFK		1	1	2	0	1337.75	High	2.55	Trypsin
High	VTVEHPDKLEEK		1	1	2	1	1423.74	High	2.31	Trypsin
High	VTVEHPDKLEEKFPQVAATGDGPDIIFWAHDR		1	1	7	2	3617.8	High	6.49	Trypsin
High	YDIKDVGVDNAGAK		1	1	1	1	1464.73	High	2.3	Trypsin
High	SALMFNLQEPYFTWPLIAADGGYAFK	1xOxidation [M4]	1	1	1	0	2966.44	High	2.88	Trypsin
High	IAATMENAQK		1	1	1	0	1076.54	High	3.14	Trypsin
High	HMNADTDYSIAEAAFNKGETAMTINGPWAWSNIDTSK	1xOxidation [M]	1	1	3	1	4073.83	High	6.03	Trypsin
High	HMNADTDYSIAEAAFNKGETAMTINGPWAWSNIDTSK		1	1	4	1	4057.83	High	8.78	Trypsin
High	AGLTFLVDLIK		1	1	2	0	1189.72	High	2.49	Trypsin
High	DVGVDNAGAK		1	1	1	0	945.464	High	2.11	Trypsin
High	EFLENYLLTDEGLEAVNK		1	1	8	0	2097.04	High	4.27	Trypsin
High	EFLENYLLTDEGLEAVNKDKPLGAVALK		1	1	2	1	3089.64	High	5.43	Trypsin
High	ELAKEFLENYLLTDEGLEAVNK		1	1	1	1	2538.3	High	3.09	Trypsin
High	FGGYAQSGLLAEITPDK		1	1	4	0	1766.9	High	3.55	Trypsin
High	FGGYAQSGLLAEITPDKAFQDK		1	1	1	1	2356.18	High	4.99	Trypsin
High	FGGYAQSGLLAEITPDKAFQDKLYPFTWDAVR		1	1	3	2	3604.81	High	6.1	Trypsin
High	FPQVAATGDGPDIIFWAHDR		1	1	2	0	2213.08	High	3.59	Trypsin
High	GEIMPNIPQMSAFWYAVR		1	1	2	0	2110.02	High	4.91	Trypsin
High	GEIMPNIPQMSAFWYAVR	1xOxidation [M]	1	1	6	0	2126.02	High	3.53	Trypsin
High	GETAMTINGPWAWSNIDTSK		1	1	1	0	2179.01	High	2.07	Trypsin
High	GETAMTINGPWAWSNIDTSK	1xOxidation [M5]	1	1	1	0	2195.01	High	2.23	Trypsin
High	GQPSKPFVGVLSAGINAASPNK		1	1	2	0	2139.16	High	4.47	Trypsin
High	GQPSKPFVGVLSAGINAASPNKELAK		1	1	2	1	2580.41	High	5.99	Trypsin
High	GYNGLAEVGK		1	1	1	0	1007.52	High	2.15	Trypsin
High	GYNGLAEVGKK		1	1	1	1	1135.61	High	1.91	Trypsin
High	YENGKYDIK		1	1	2	1	1129.55	High	2.82	Trypsin
High	YENGKYDIKDVGVDNAGAK		1	1	2	2	2056	High	2.64	Trypsin
High	DSSESTGSGGPVSAR		1	1	1	0	1393.62	High	2.31	ArgC
High	IAATMENAQKGEIMPNIPQMSAFWYAVR		1	1	3	0	3167.55	High	4.3	ArgC
High	IAATMENAQKGEIMPNIPQMSAFWYAVR	1xOxidation [M5]	1	1	1	0	3183.54	High	4.78	ArgC
High	TAVINAASGR		1	1	1	0	959.527	High	1.94	ArgC
